# Supplementary material for: 1,5-Bis(4-chloro­phen­yl)-3-[4-(dimethyl­amino)phen­yl]pentane-1,5-dione
Source: Acta Crystallogr Sect E Struct Rep Online. 2009 Feb 11;65(Pt 3):o514. doi: 10.1107/S1600536809003894 (PMC2968596; doi:10.1107/S1600536809003894)
Supplement: Supplementary file 1 [file e-65-0o514-sup1.cif]

##############################################################################
###                                                                        ###
###        Electronic paper (Acta Crystallographica Section E)             ###
###                                                                        ###
##############################################################################
#                                                                            #
# This CIF contains the data in a paper accepted for publication in Acta     #
# Crystallographica Section E. It conforms to the requirements of Notes      #
# for Authors for Section E, and has been peer reviewed under the auspices   #
# of the IUCr Commission on Journals.                                        #
#                                                                            #
# Full details of the Crystallographic Information File format               #
# are given in the paper "The Crystallographic Information File (CIF):       #
# a New Standard Archive File for Crystallography" by S. R. Hall, F. H.      #
# Allen and I. D. Brown [Acta Cryst. (1991), A47, 655-685].                  #
#                                                                            #
# The current version of the core CIF dictionary is obtainable from          #
# ftp://ftp.iucr.org/pub/cif_core.dic. The current version number is 2.4.    #
#                                                                            #
# Software is freely available for graphical display of the structure(s) in  #
# this CIF.  For information consult the CIF home page http://www.iucr.org/  #
# cif/home.html                                                              #
#                                                                            #
# This file may be used for bona fide research purposes within the           #
# scientific community so long as proper attribution is given to the journal # 
# article from which it was obtained.                                        #
#                                                                            #
##############################################################################
                                             
data_I
_audit_creation_method     SHELXL-97
_chemical_name_systematic
;
1,5-Bis(4-chlorophenyl)-3-[4-(dimethylamino)phenyl]pentane-1,5-dione
;
_chemical_name_common     ?
_chemical_formula_moiety     'C25 H23 Cl2 N O2'
_chemical_formula_sum     'C25 H23 Cl2 N O2'
_chemical_formula_iupac     'C25 H23 Cl2 N O2'
_chemical_formula_weight     440.34
_chemical_melting_point     ?
_symmetry_cell_setting     'Triclinic'
_symmetry_space_group_name_H-M     'P -1'
loop_
    _symmetry_equiv_pos_as_xyz
    'x, y, z'
    '-x, -y, -z'
_cell_length_a     6.1059(11)
_cell_length_b     12.5660(16)
_cell_length_c     14.731(2)
_cell_angle_alpha     75.5160(10)
_cell_angle_beta     85.953(2)
_cell_angle_gamma     87.215(2)
_cell_volume     1091.1(3)
_cell_formula_units_Z     2
_cell_measurement_reflns_used     1234
_cell_measurement_theta_min     2.458
_cell_measurement_theta_max     22.341
_cell_measurement_temperature     298(2)
_exptl_crystal_description     block
_exptl_crystal_colour     colourless
_exptl_crystal_size_max     0.49
_exptl_crystal_size_mid     0.44
_exptl_crystal_size_min     0.41
_exptl_crystal_density_diffrn     1.340
_exptl_crystal_density_meas     ?
_exptl_crystal_density_method     'not measured'
_exptl_crystal_F_000     460
_exptl_absorpt_coefficient_mu     0.319
_exptl_absorpt_correction_type     multi-scan
_exptl_absorpt_process_details     '(SADABS; Sheldrick, 1996)'
_exptl_absorpt_correction_T_min     0.8592
_exptl_absorpt_correction_T_max     0.8802
_exptl_special_details
;
;
_diffrn_ambient_temperature     298(2)
_diffrn_radiation_type     MoK\a
_diffrn_radiation_wavelength     0.71073
_diffrn_radiation_source     'fine-focus sealed tube'
_diffrn_radiation_monochromator     graphite
_diffrn_measurement_device_type     'Bruker SMART APEX CCD area-detector'
_diffrn_measurement_method     '\f and \w'
_diffrn_detector_area_resol_mean     ?
_diffrn_reflns_number     5699
_diffrn_reflns_av_R_equivalents     0.0237
_diffrn_reflns_av_sigmaI/netI     0.0619
_diffrn_reflns_theta_min     1.43
_diffrn_reflns_theta_max     25.01
_diffrn_reflns_theta_full     25.01
_diffrn_measured_fraction_theta_max     0.984
_diffrn_measured_fraction_theta_full     0.984
_diffrn_reflns_limit_h_min     -7
_diffrn_reflns_limit_h_max     7
_diffrn_reflns_limit_k_min     -8
_diffrn_reflns_limit_k_max     14
_diffrn_reflns_limit_l_min     -17
_diffrn_reflns_limit_l_max     17
_diffrn_standards_number     ?
_diffrn_standards_interval_count     ?
_diffrn_standards_interval_time     ?
_diffrn_standards_decay_%     ?
_refine_special_details
;
Refinement of <i>F</i>^2^ against ALL reflections. The weighted <i>R</i>-factor
<i>wR</i> and goodness of fit <i>S</i> are based on <i>F</i>^2^, conventional
<i>R</i>-factors <i>R</i> are based on <i>F</i>, with <i>F</i> set to zero for
negative <i>F</i>^2^. The threshold expression of <i>F</i>^2^ >
\s(<i>F</i>^2^) is used only for calculating <i>R</i>-factors(gt) <i>etc</i>.
and is not relevant to the choice of reflections for refinement.
<i>R</i>-factors based on <i>F</i>^2^ are statistically about twice as large
as those based on <i>F</i>, and <i>R</i>- factors based on ALL data will be
even larger.
;
_reflns_number_total     3783
_reflns_number_gt     1846
_reflns_threshold_expression     I>2\s(I)
_refine_ls_structure_factor_coef     Fsqd
_refine_ls_matrix_type     full
_refine_ls_R_factor_all     0.1191
_refine_ls_R_factor_gt     0.0510
_refine_ls_wR_factor_gt     0.1112
_refine_ls_wR_factor_ref     0.1411
_refine_ls_goodness_of_fit_ref     0.990
_refine_ls_restrained_S_all     0.990
_refine_ls_number_reflns     3783
_refine_ls_number_parameters     273
_refine_ls_number_restraints     0
_refine_ls_hydrogen_treatment     constr
_refine_ls_weighting_scheme     calc
_refine_ls_weighting_details
                 'calc w=1/[\s^2^(Fo^2^)+(0.0595P)^2^] where P=(Fo^2^+2Fc^2^)/3'
_atom_sites_solution_hydrogens     geom
_atom_sites_solution_primary     direct
_atom_sites_solution_secondary     difmap
_refine_ls_shift/su_max     0.001
_refine_ls_shift/su_mean     0.000
_refine_diff_density_max     0.177
_refine_diff_density_min     -0.275
_refine_ls_extinction_method     none
_refine_ls_extinction_coef     ?
loop_
    _atom_type_symbol
    _atom_type_description
    _atom_type_scat_dispersion_real
    _atom_type_scat_dispersion_imag
    _atom_type_scat_source
    'C' 'C' 0.0033 0.0016
                         'International Tables Vol C Tables 4.2.6.8 and 6.1.1.4'
    'H' 'H' 0.0000 0.0000
                         'International Tables Vol C Tables 4.2.6.8 and 6.1.1.4'
    'N' 'N' 0.0061 0.0033
                         'International Tables Vol C Tables 4.2.6.8 and 6.1.1.4'
    'O' 'O' 0.0106 0.0060
                         'International Tables Vol C Tables 4.2.6.8 and 6.1.1.4'
    'Cl' 'Cl' 0.1484 0.1585
                         'International Tables Vol C Tables 4.2.6.8 and 6.1.1.4'
_computing_data_collection     'SMART (Siemens, 1996)'
_computing_cell_refinement     'SAINT (Siemens, 1996)'
_computing_data_reduction     'SAINT (Siemens, 1996)'
_computing_structure_solution     'SHELXS97 (Sheldrick, 2008)'
_computing_structure_refinement     'SHELXL97 (Sheldrick, 2008)'
_computing_molecular_graphics     'SHELXTL (Sheldrick, 2008)'
_computing_publication_material     'SHELXTL (Sheldrick, 2008)'
loop_
    _atom_site_type_symbol
    _atom_site_label
    _atom_site_fract_x
    _atom_site_fract_y
    _atom_site_fract_z
    _atom_site_U_iso_or_equiv
    _atom_site_adp_type
    _atom_site_calc_flag
    _atom_site_refinement_flags
    _atom_site_occupancy
    _atom_site_disorder_assembly
    _atom_site_disorder_group
    Cl Cl1 1.1281(2) 0.35929(8) 0.70584(7) 0.1057(4) Uani d . 1 . .
    Cl Cl2 0.8066(2) 1.57712(9) 0.06677(8) 0.1334(5) Uani d . 1 . .
    N N1 0.5447(5) 0.8356(3) 0.0253(2) 0.0836(9) Uani d . 1 . .
    O O1 0.4561(4) 0.75133(19) 0.48581(16) 0.0838(8) Uani d . 1 . .
    O O2 0.3440(4) 1.12960(19) 0.32504(17) 0.0811(7) Uani d . 1 . .
    C C1 0.6537(6) 0.7566(3) 0.4892(2) 0.0550(8) Uani d . 1 . .
    C C2 0.7662(5) 0.8611(2) 0.4432(2) 0.0560(8) Uani d . 1 . .
    H H2A 0.8980 0.8441 0.4080 0.067 Uiso calc R 1 . .
    H H2B 0.8109 0.8943 0.4914 0.067 Uiso calc R 1 . .
    C C3 0.6236(5) 0.9442(2) 0.3771(2) 0.0551(8) Uani d . 1 . .
    H H3 0.4755 0.9419 0.4076 0.066 Uiso calc R 1 . .
    C C4 0.7007(5) 1.0611(2) 0.3626(2) 0.0587(9) Uani d . 1 . .
    H H4A 0.7239 1.0744 0.4232 0.070 Uiso calc R 1 . .
    H H4B 0.8403 1.0685 0.3262 0.070 Uiso calc R 1 . .
    C C5 0.5388(6) 1.1462(3) 0.3128(2) 0.0556(8) Uani d . 1 . .
    C C6 0.7791(5) 0.6593(2) 0.54189(19) 0.0486(8) Uani d . 1 . .
    C C7 0.9857(5) 0.6658(3) 0.5707(2) 0.0573(8) Uani d . 1 . .
    H H7 1.0549 0.7328 0.5548 0.069 Uiso d R 1 . .
    C C8 1.0912(6) 0.5741(3) 0.6229(2) 0.0667(9) Uani d . 1 . .
    H H8 1.2297 0.5793 0.6437 0.080 Uiso d R 1 . .
    C C9 0.9908(7) 0.4750(3) 0.6441(2) 0.0650(9) Uani d . 1 . .
    C C10 0.7867(7) 0.4664(3) 0.6155(2) 0.0744(10) Uani d . 1 . .
    H H10 0.7202 0.3987 0.6294 0.089 Uiso d R 1 . .
    C C11 0.6806(6) 0.5591(3) 0.5657(2) 0.0635(9) Uani d . 1 . .
    H H11 0.5392 0.5541 0.5476 0.076 Uiso d R 1 . .
    C C12 0.6156(6) 1.2513(3) 0.2519(2) 0.0546(8) Uani d . 1 . .
    C C13 0.8291(6) 1.2674(3) 0.2151(2) 0.0632(9) Uani d . 1 . .
    H H13 0.9347 1.2109 0.2298 0.076 Uiso calc R 1 . .
    C C14 0.8859(6) 1.3673(3) 0.1565(2) 0.0779(11) Uani d . 1 . .
    H H14 1.0288 1.3779 0.1304 0.093 Uiso calc R 1 . .
    C C15 0.7308(8) 1.4511(3) 0.1368(2) 0.0804(11) Uani d . 1 . .
    C C16 0.5199(8) 1.4378(3) 0.1735(2) 0.0854(12) Uani d . 1 . .
    H H16 0.4164 1.4955 0.1604 0.102 Uiso calc R 1 . .
    C C17 0.4640(6) 1.3385(3) 0.2298(2) 0.0707(10) Uani d . 1 . .
    H H17 0.3198 1.3286 0.2544 0.085 Uiso calc R 1 . .
    C C18 0.6048(5) 0.9143(2) 0.2842(2) 0.0490(8) Uani d . 1 . .
    C C19 0.7708(5) 0.9307(2) 0.2150(2) 0.0572(8) Uani d . 1 . .
    H H19 0.9003 0.9603 0.2258 0.069 Uiso calc R 1 . .
    C C20 0.7540(6) 0.9053(3) 0.1304(2) 0.0632(9) Uani d . 1 . .
    H H20 0.8705 0.9189 0.0853 0.076 Uiso calc R 1 . .
    C C21 0.5653(6) 0.8595(3) 0.1113(2) 0.0596(9) Uani d . 1 . .
    C C22 0.3988(6) 0.8402(3) 0.1817(2) 0.0663(9) Uani d . 1 . .
    H H22 0.2711 0.8079 0.1723 0.080 Uiso calc R 1 . .
    C C23 0.4195(5) 0.8681(2) 0.2655(2) 0.0597(9) Uani d . 1 . .
    H H23 0.3035 0.8551 0.3109 0.072 Uiso calc R 1 . .
    C C24 0.7091(7) 0.8654(3) -0.0499(3) 0.0939(13) Uani d . 1 . .
    H H24A 0.7429 0.9413 -0.0588 0.141 Uiso calc R 1 . .
    H H24B 0.6554 0.8546 -0.1066 0.141 Uiso calc R 1 . .
    H H24C 0.8393 0.8202 -0.0348 0.141 Uiso calc R 1 . .
    C C25 0.3520(7) 0.7852(4) 0.0080(3) 0.1137(16) Uani d . 1 . .
    H H25A 0.3125 0.7267 0.0617 0.171 Uiso calc R 1 . .
    H H25B 0.3806 0.7559 -0.0461 0.171 Uiso calc R 1 . .
    H H25C 0.2334 0.8390 -0.0031 0.171 Uiso calc R 1 . .
loop_
    _atom_site_aniso_label
    _atom_site_aniso_U_11
    _atom_site_aniso_U_22
    _atom_site_aniso_U_33
    _atom_site_aniso_U_12
    _atom_site_aniso_U_13
    _atom_site_aniso_U_23
    Cl1 0.1403(11) 0.0722(7) 0.0954(8) 0.0259(6) -0.0218(7) -0.0052(6)
    Cl2 0.1990(14) 0.0788(8) 0.0976(9) 0.0017(8) 0.0142(9) 0.0169(6)
    N1 0.092(3) 0.096(2) 0.072(2) 0.0026(19) -0.0208(19) -0.0359(19)
    O1 0.0554(16) 0.0829(18) 0.0964(19) -0.0125(13) -0.0049(14) 0.0110(14)
    O2 0.0617(17) 0.0758(18) 0.103(2) 0.0036(14) -0.0004(14) -0.0203(14)
    C1 0.050(2) 0.068(2) 0.0468(19) -0.0123(18) 0.0025(16) -0.0132(17)
    C2 0.059(2) 0.060(2) 0.0468(18) -0.0079(17) -0.0023(16) -0.0077(16)
    C3 0.054(2) 0.057(2) 0.052(2) -0.0022(16) -0.0017(16) -0.0100(16)
    C4 0.069(2) 0.057(2) 0.0517(19) 0.0013(18) -0.0075(17) -0.0152(16)
    C5 0.059(2) 0.060(2) 0.053(2) 0.0031(19) -0.0031(18) -0.0243(18)
    C6 0.051(2) 0.053(2) 0.0420(18) -0.0077(17) 0.0049(15) -0.0128(15)
    C7 0.053(2) 0.057(2) 0.061(2) -0.0062(17) -0.0018(17) -0.0117(17)
    C8 0.063(2) 0.069(3) 0.067(2) -0.001(2) -0.0065(18) -0.015(2)
    C9 0.088(3) 0.054(2) 0.052(2) 0.007(2) -0.0023(19) -0.0143(18)
    C10 0.095(3) 0.054(2) 0.076(3) -0.017(2) -0.004(2) -0.017(2)
    C11 0.066(2) 0.058(2) 0.069(2) -0.0129(19) -0.0041(19) -0.0183(19)
    C12 0.067(2) 0.055(2) 0.0439(19) 0.0068(18) -0.0083(17) -0.0152(16)
    C13 0.070(3) 0.063(2) 0.053(2) 0.0080(19) -0.0059(18) -0.0078(18)
    C14 0.083(3) 0.083(3) 0.061(2) -0.002(2) -0.002(2) -0.005(2)
    C15 0.112(4) 0.064(3) 0.054(2) 0.009(2) -0.002(2) 0.0012(19)
    C16 0.110(4) 0.074(3) 0.061(2) 0.027(2) -0.007(2) -0.002(2)
    C17 0.079(3) 0.075(3) 0.054(2) 0.014(2) -0.0021(19) -0.012(2)
    C18 0.048(2) 0.0485(19) 0.0488(19) 0.0037(15) -0.0034(16) -0.0098(15)
    C19 0.052(2) 0.061(2) 0.061(2) -0.0015(16) -0.0095(17) -0.0180(17)
    C20 0.060(2) 0.069(2) 0.059(2) 0.0039(18) 0.0010(17) -0.0168(18)
    C21 0.071(2) 0.052(2) 0.056(2) 0.0113(18) -0.0178(19) -0.0124(17)
    C22 0.063(2) 0.065(2) 0.073(3) -0.0064(18) -0.018(2) -0.0177(19)
    C23 0.052(2) 0.064(2) 0.060(2) -0.0028(17) -0.0035(17) -0.0077(18)
    C24 0.114(3) 0.109(3) 0.063(3) 0.018(3) -0.012(2) -0.032(2)
    C25 0.107(4) 0.145(4) 0.115(4) 0.007(3) -0.039(3) -0.074(3)
_geom_special_details
;
All e.s.d.'s (except the e.s.d. in the dihedral angle between two l.s. planes)
are estimated using the full covariance matrix. The cell e.s.d.'s are taken
into account individually in the estimation of e.s.d.'s in distances, angles
and torsion angles; correlations between e.s.d.'s in cell parameters are only
used when they are defined by crystal symmetry. An approximate (isotropic)
treatment of cell e.s.d.'s is used for estimating e.s.d.'s involving l.s.
planes.
;
loop_
    _geom_bond_atom_site_label_1
    _geom_bond_atom_site_label_2
    _geom_bond_site_symmetry_2
    _geom_bond_distance
    _geom_bond_publ_flag
    Cl1 C9 . 1.724(3) ?
    Cl2 C15 . 1.724(4) ?
    N1 C21 . 1.389(4) ?
    N1 C24 . 1.430(4) ?
    N1 C25 . 1.431(4) ?
    O1 C1 . 1.217(3) ?
    O2 C5 . 1.211(3) ?
    C1 C6 . 1.484(4) ?
    C1 C2 . 1.495(4) ?
    C2 C3 . 1.523(4) ?
    C2 H2A . 0.9700 ?
    C2 H2B . 0.9700 ?
    C3 C18 . 1.519(4) ?
    C3 C4 . 1.523(4) ?
    C3 H3 . 0.9800 ?
    C4 C5 . 1.505(4) ?
    C4 H4A . 0.9700 ?
    C4 H4B . 0.9700 ?
    C5 C12 . 1.476(4) ?
    C6 C7 . 1.371(4) ?
    C6 C11 . 1.376(4) ?
    C7 C8 . 1.374(4) ?
    C7 H7 . 0.9300 ?
    C8 C9 . 1.370(4) ?
    C8 H8 . 0.9300 ?
    C9 C10 . 1.361(4) ?
    C10 C11 . 1.371(5) ?
    C10 H10 . 0.9300 ?
    C11 H11 . 0.9300 ?
    C12 C13 . 1.380(4) ?
    C12 C17 . 1.389(4) ?
    C13 C14 . 1.378(5) ?
    C13 H13 . 0.9300 ?
    C14 C15 . 1.371(5) ?
    C14 H14 . 0.9300 ?
    C15 C16 . 1.362(5) ?
    C16 C17 . 1.359(5) ?
    C16 H16 . 0.9300 ?
    C17 H17 . 0.9300 ?
    C18 C19 . 1.371(4) ?
    C18 C23 . 1.372(4) ?
    C19 C20 . 1.373(4) ?
    C19 H19 . 0.9300 ?
    C20 C21 . 1.389(4) ?
    C20 H20 . 0.9300 ?
    C21 C22 . 1.384(4) ?
    C22 C23 . 1.381(4) ?
    C22 H22 . 0.9300 ?
    C23 H23 . 0.9300 ?
    C24 H24A . 0.9600 ?
    C24 H24B . 0.9600 ?
    C24 H24C . 0.9600 ?
    C25 H25A . 0.9600 ?
    C25 H25B . 0.9600 ?
    C25 H25C . 0.9600 ?
loop_
    _geom_contact_atom_site_label_1
    _geom_contact_atom_site_label_2
    _geom_contact_distance
    _geom_contact_site_symmetry_1
    _geom_contact_site_symmetry_2
    _geom_contact_publ_flag
    Cg Cg 3.724(3) . 2_766 n
loop_
    _geom_angle_atom_site_label_1
    _geom_angle_atom_site_label_2
    _geom_angle_atom_site_label_3
    _geom_angle_site_symmetry_1
    _geom_angle_site_symmetry_3
    _geom_angle
    _geom_angle_publ_flag
    C21 N1 C24 . . 121.3(3) ?
    C21 N1 C25 . . 120.5(3) ?
    C24 N1 C25 . . 118.1(3) ?
    O1 C1 C6 . . 119.2(3) ?
    O1 C1 C2 . . 120.1(3) ?
    C6 C1 C2 . . 120.8(3) ?
    C1 C2 C3 . . 113.6(3) ?
    C1 C2 H2A . . 108.9 ?
    C3 C2 H2A . . 108.9 ?
    C1 C2 H2B . . 108.9 ?
    C3 C2 H2B . . 108.9 ?
    H2A C2 H2B . . 107.7 ?
    C18 C3 C4 . . 111.8(2) ?
    C18 C3 C2 . . 112.2(2) ?
    C4 C3 C2 . . 111.8(2) ?
    C18 C3 H3 . . 106.9 ?
    C4 C3 H3 . . 106.9 ?
    C2 C3 H3 . . 106.9 ?
    C5 C4 C3 . . 112.6(3) ?
    C5 C4 H4A . . 109.1 ?
    C3 C4 H4A . . 109.1 ?
    C5 C4 H4B . . 109.1 ?
    C3 C4 H4B . . 109.1 ?
    H4A C4 H4B . . 107.8 ?
    O2 C5 C12 . . 119.8(3) ?
    O2 C5 C4 . . 119.8(3) ?
    C12 C5 C4 . . 120.4(3) ?
    C7 C6 C11 . . 118.7(3) ?
    C7 C6 C1 . . 122.8(3) ?
    C11 C6 C1 . . 118.5(3) ?
    C6 C7 C8 . . 120.5(3) ?
    C6 C7 H7 . . 119.7 ?
    C8 C7 H7 . . 119.7 ?
    C9 C8 C7 . . 119.5(3) ?
    C9 C8 H8 . . 120.2 ?
    C7 C8 H8 . . 120.2 ?
    C10 C9 C8 . . 120.9(3) ?
    C10 C9 Cl1 . . 119.7(3) ?
    C8 C9 Cl1 . . 119.3(3) ?
    C9 C10 C11 . . 119.0(3) ?
    C9 C10 H10 . . 120.5 ?
    C11 C10 H10 . . 120.5 ?
    C10 C11 C6 . . 121.3(3) ?
    C10 C11 H11 . . 119.4 ?
    C6 C11 H11 . . 119.4 ?
    C13 C12 C17 . . 118.3(3) ?
    C13 C12 C5 . . 123.7(3) ?
    C17 C12 C5 . . 118.1(3) ?
    C14 C13 C12 . . 120.0(3) ?
    C14 C13 H13 . . 120.0 ?
    C12 C13 H13 . . 120.0 ?
    C15 C14 C13 . . 119.7(4) ?
    C15 C14 H14 . . 120.1 ?
    C13 C14 H14 . . 120.1 ?
    C16 C15 C14 . . 121.4(4) ?
    C16 C15 Cl2 . . 119.4(3) ?
    C14 C15 Cl2 . . 119.2(4) ?
    C17 C16 C15 . . 118.6(4) ?
    C17 C16 H16 . . 120.7 ?
    C15 C16 H16 . . 120.7 ?
    C16 C17 C12 . . 122.0(4) ?
    C16 C17 H17 . . 119.0 ?
    C12 C17 H17 . . 119.0 ?
    C19 C18 C23 . . 116.2(3) ?
    C19 C18 C3 . . 122.4(3) ?
    C23 C18 C3 . . 121.4(3) ?
    C18 C19 C20 . . 122.8(3) ?
    C18 C19 H19 . . 118.6 ?
    C20 C19 H19 . . 118.6 ?
    C19 C20 C21 . . 120.9(3) ?
    C19 C20 H20 . . 119.6 ?
    C21 C20 H20 . . 119.6 ?
    C22 C21 C20 . . 116.8(3) ?
    C22 C21 N1 . . 121.9(3) ?
    C20 C21 N1 . . 121.3(3) ?
    C23 C22 C21 . . 121.0(3) ?
    C23 C22 H22 . . 119.5 ?
    C21 C22 H22 . . 119.5 ?
    C18 C23 C22 . . 122.4(3) ?
    C18 C23 H23 . . 118.8 ?
    C22 C23 H23 . . 118.8 ?
    N1 C24 H24A . . 109.5 ?
    N1 C24 H24B . . 109.5 ?
    H24A C24 H24B . . 109.5 ?
    N1 C24 H24C . . 109.5 ?
    H24A C24 H24C . . 109.5 ?
    H24B C24 H24C . . 109.5 ?
    N1 C25 H25A . . 109.5 ?
    N1 C25 H25B . . 109.5 ?
    H25A C25 H25B . . 109.5 ?
    N1 C25 H25C . . 109.5 ?
    H25A C25 H25C . . 109.5 ?
    H25B C25 H25C . . 109.5 ?
loop_
    _geom_hbond_atom_site_label_D
    _geom_hbond_atom_site_label_H
    _geom_hbond_atom_site_label_A
    _geom_hbond_site_symmetry_A
    _geom_hbond_distance_DH
    _geom_hbond_distance_HA
    _geom_hbond_distance_DA
    _geom_hbond_angle_DHA
    C7 H7 O1 1_655 0.93 2.58 3.176(4) 122.1
data_global
_journal_date_recd_electronic     2009-01-05
_journal_date_accepted     2009-02-02
_journal_name_full     'Acta Crystallographica, Section E'
_journal_year     2009
_journal_volume     65
_journal_issue      3
_journal_page_first     o514
_journal_page_last     o514
_journal_paper_category     QO
_journal_coeditor_code     CV2508
_publ_contact_author_name     'Xinyou Lei'
_publ_contact_author_address
;
 College of  Life Sciences and Chemisrey,
Tianshui Normal University, Tianshui,
741000, P.R.China
;
_publ_contact_author_email     lei_xinyou@163.com
_publ_contact_author_fax     '86 938 8239121'
_publ_contact_author_phone     '86 938 8239121'
_publ_section_title
;
1,5-Bis(4-chlorophenyl)-3-[4-(dimethylamino)phenyl]pentane-1,5-dione
;
loop_
    _publ_author_name
    _publ_author_address
    'Xinyou Lei'
;
College of  Life Sciences and Chemistry
Tianshui Normal University
Tianshui 741000
People's Republic of China
;
    'Xiaohua Bai'
;
College of  Life Sciences and Chemistry
Tianshui Normal University
Tianshui 741000
People's Republic of China
;
