# Supplementary material for: 1,5-Bis(4-chloro­phen­yl)-3-[4-(dimethyl­amino)phen­yl]pentane-1,5-dione
Source: Acta Crystallogr Sect E Struct Rep Online. 2009 Feb 11;65(Pt 3):o514. doi: 10.1107/S1600536809003894 (PMC2968596; doi:10.1107/S1600536809003894)
Supplement: Supplementary file 2 [file e-65-0o514-Isup2.hkl]

# 
# h,k,l, Fc-squared, Fo-squared, sigma(Fo-squared) and status flag 
# 
data_I
_shelx_title ' 081231b in P-1' 
_shelx_refln_list_code          4 
_shelx_F_calc_maximum      197.74 
_exptl_crystal_F_000       460.00 
_reflns_d_resolution_high  0.8406 
 
loop_ 
 _symmetry_equiv_pos_as_xyz 
 'x, y, z' 
 '-x, -y, -z' 
 
_cell_length_a     6.1059 
_cell_length_b    12.5660 
_cell_length_c    14.7310 
_cell_angle_alpha  75.516 
_cell_angle_beta   85.953 
_cell_angle_gamma  87.215 
 
_shelx_F_squared_multiplier     1.000 
 
loop_ 
 _refln_index_h 
 _refln_index_k 
 _refln_index_l 
 _refln_F_squared_calc 
 _refln_F_squared_meas 
 _refln_F_squared_sigma 
 _refln_observed_status 
   1   0   0     3196.30     3362.21     49.56 o 
   2   0   0      415.11      378.05      7.86 o 
   3   0   0       50.88       46.94      7.18 o 
   4   0   0        2.50       -1.89      4.22 o 
   5   0   0       35.29       33.33      8.76 o 
   6   0   0        4.66       15.42      8.09 o 
   7   0   0        0.69       -5.29      8.17 o 
  -6   1   0        1.37        0.75      7.26 o 
  -5   1   0       13.96       19.53      8.17 o 
  -4   1   0        0.04       -1.42      4.50 o 
  -3   1   0       17.53        8.28      4.26 o 
  -2   1   0       40.85       36.33      5.21 o 
  -1   1   0     1730.82     1918.70     24.65 o 
   0   1   0      352.90      318.16      5.40 o 
   1   1   0    13814.03    13821.87     99.89 o 
   2   1   0      349.27      367.22      4.86 o 
   3   1   0     1035.82     1054.60     12.02 o 
   4   1   0       72.09       88.73      5.92 o 
   5   1   0       39.15       25.36      8.01 o 
   6   1   0       62.35       59.17     12.39 o 
   7   1   0        0.01        0.12      7.85 o 
  -7   2   0       10.69       61.35     19.53 o 
  -5   2   0        0.02        5.68      6.78 o 
  -4   2   0      156.35      147.01     10.65 o 
  -3   2   0       15.17        9.55      4.22 o 
  -2   2   0     2018.49     1996.77     30.41 o 
  -1   2   0     1336.99     1498.41     15.51 o 
   0   2   0        6.26        8.28      2.25 o 
   1   2   0      557.35      562.16      7.96 o 
   2   2   0      120.44      111.53      4.53 o 
   3   2   0       86.22       90.30      5.04 o 
   4   2   0        4.63        3.20      3.04 o 
   5   2   0        4.59        0.58      3.83 o 
   6   2   0       21.28       18.85      9.27 o 
   7   2   0        8.27       -2.01      8.05 o 
  -7   3   0        2.92       11.26     12.56 o 
  -6   3   0       32.90       56.75      9.12 o 
  -5   3   0       12.63       18.89      6.47 o 
  -4   3   0      237.14      241.30      9.93 o 
  -3   3   0       84.80       81.00      5.12 o 
  -2   3   0       40.41       41.28      3.61 o 
  -1   3   0    14379.33    14431.48    151.78 o 
   0   3   0     1745.12     1885.41     23.45 o 
   1   3   0       28.72       31.82      2.76 o 
   2   3   0       59.70       62.28      3.98 o 
   3   3   0      126.20      124.26      5.90 o 
   4   3   0       73.95       67.03      6.39 o 
   5   3   0        3.08        1.59      4.00 o 
   6   3   0        1.17        3.29      4.71 o 
   7   3   0        0.23       10.02      9.15 o 
  -6   4   0       65.39      100.19     11.79 o 
  -5   4   0       34.26       54.05     10.83 o 
  -4   4   0        2.10       -2.19      2.86 o 
  -3   4   0      448.52      450.02     11.43 o 
  -2   4   0        9.42        7.77      3.59 o 
  -1   4   0      169.17      192.99      5.10 o 
   0   4   0     4374.49     4641.40     85.14 o 
   1   4   0      348.00      376.68      7.29 o 
   2   4   0      108.78       99.77      4.75 o 
   3   4   0        0.76       -1.64      2.02 o 
   4   4   0       20.16       16.87      4.47 o 
   5   4   0       29.77       24.30      5.93 o 
   6   4   0        0.00       -6.36      4.24 o 
   7   4   0        5.78       -5.84      7.61 o 
  -6   5   0       16.29       26.93      9.41 o 
  -5   5   0       90.55       96.81      9.30 o 
  -4   5   0       20.29       23.10      5.00 o 
  -3   5   0      161.33      165.71      9.35 o 
  -2   5   0       48.19       60.71      6.55 o 
  -1   5   0      321.21      338.98      7.40 o 
   0   5   0       90.23      106.83      9.66 o 
   1   5   0     1309.33     1343.56     16.15 o 
   2   5   0      170.10      192.51      6.62 o 
   3   5   0       46.70       53.97      5.19 o 
   4   5   0       77.17       77.78      6.53 o 
   5   5   0        0.05       -5.65      3.77 o 
   6   5   0        0.64       -2.72      4.87 o 
  -6   6   0        1.51        8.72      6.27 o 
  -5   6   0        0.79       -1.14      4.46 o 
  -4   6   0       12.24       17.75      6.67 o 
  -3   6   0       34.11       44.89      7.14 o 
  -2   6   0     1153.59     1133.10     28.66 o 
  -1   6   0       67.82       67.44      6.49 o 
   0   6   0      286.73      283.91      6.64 o 
   1   6   0       52.06       59.36      6.04 o 
   2   6   0       45.63       51.91      5.34 o 
   3   6   0       65.59       64.84      5.81 o 
   4   6   0      165.44      146.29      7.90 o 
   5   6   0        0.34        2.37      4.33 o 
   6   6   0        3.29        1.38      4.85 o 
  -5   7   0        0.12        1.34      5.09 o 
  -4   7   0        0.61       -2.60      5.13 o 
  -3   7   0       39.73       44.98      5.66 o 
  -2   7   0        0.26       -0.18      2.75 o 
  -1   7   0      643.23      644.36     11.71 o 
   0   7   0       62.78       55.11      3.90 o 
   1   7   0       92.89       85.24      6.57 o 
   2   7   0        0.02        0.41      2.23 o 
   3   7   0      151.91      143.31      7.06 o 
   4   7   0       20.75       26.22      5.27 o 
   5   7   0       14.08        5.82      4.78 o 
   6   7   0        1.00        0.23      5.64 o 
  -4   8   0       19.53       25.01      6.78 o 
  -3   8   0       63.08       76.22      8.56 o 
  -2   8   0       13.92       14.05      5.88 o 
  -1   8   0       33.59       40.22      4.58 o 
   0   8   0        9.23        8.00      2.61 o 
   1   8   0        0.18       -3.15      2.96 o 
   2   8   0       59.93       58.17      9.11 o 
   3   8   0       11.25        9.61      3.84 o 
   4   8   0       29.13       26.35      6.73 o 
   5   8   0        2.12       -0.70      4.43 o 
   6   8   0        0.78       -2.06      4.80 o 
  -5   9   0       12.99       11.04      5.76 o 
  -4   9   0       81.54       58.54      9.86 o 
  -3   9   0        4.46       13.17      7.38 o 
  -2   9   0       10.41        1.93      5.29 o 
  -1   9   0        0.56        9.66      5.60 o 
   0   9   0       68.72       57.51      8.60 o 
   1   9   0       38.41       40.94      8.13 o 
   2   9   0       25.39       17.97      4.10 o 
   3   9   0        6.14        2.66      3.48 o 
   4   9   0       14.50       17.31      4.61 o 
   5   9   0        5.28        0.75      4.52 o 
  -5  10   0        0.02       -6.63      4.42 o 
  -4  10   0        4.85        4.10      6.75 o 
  -3  10   0        5.64        0.04      5.72 o 
  -2  10   0        3.69       -1.50      5.64 o 
  -1  10   0      225.34      243.57     14.91 o 
   0  10   0      849.46      784.08     24.22 o 
   1  10   0        2.34       -6.39      4.26 o 
   2  10   0        2.22        4.22      5.25 o 
   3  10   0       31.77       26.43      7.65 o 
   4  10   0        0.42        3.94      5.76 o 
   5  10   0        0.01       -4.81      6.82 o 
  -4  11   0        0.35       -2.21      5.80 o 
  -3  11   0        4.56        6.71      7.14 o 
  -2  11   0       30.10       24.97      8.52 o 
  -1  11   0        0.32       -0.95      5.76 o 
   0  11   0        0.04       -3.23      4.85 o 
   1  11   0      151.66      142.24     11.72 o 
   2  11   0        1.21       -0.51      4.65 o 
   3  11   0       33.10       11.20      7.02 o 
   4  11   0        1.63        7.49      6.94 o 
  -3  12   0        0.07      -10.30      6.86 o 
  -2  12   0       17.08       24.42      8.95 o 
  -1  12   0        1.76       -3.59      5.64 o 
   0  12   0       26.88       14.87      7.26 o 
   1  12   0       17.52       11.64      6.90 o 
   2  12   0        0.45        4.02      6.00 o 
   3  12   0        0.10       -5.80      5.36 o 
   4  12   0        0.22       -4.26      6.67 o 
  -2  13   0        0.15      -10.89      7.26 o 
  -1  13   0       43.70       55.34     12.39 o 
   0  13   0        2.57       -1.07      6.63 o 
   1  13   0        3.72       -0.39      6.94 o 
   2  13   0        0.16       -1.89      6.75 o 
   3  13   0        2.45       -1.70      6.75 o 
  -1  14   0        0.00       -4.10      6.82 o 
   0  14   0       31.62       34.24     10.49 o 
   1  14   0        0.49        3.31      7.14 o 
   2  14   0        0.48       -1.18      7.02 o 
  -1 -14   1        2.79        6.63      8.36 o 
   0 -14   1        0.28       -8.44      6.43 o 
   1 -14   1        4.72        0.75      8.64 o 
  -3 -13   1        0.08       -2.52      8.05 o 
  -2 -13   1       23.19       24.53      8.40 o 
  -1 -13   1        0.22       -0.59      7.18 o 
   0 -13   1        0.07        0.39      6.75 o 
   1 -13   1        3.16       10.14      8.88 o 
   2 -13   1        2.29       -0.91      9.03 o 
  -4 -12   1        0.25       -7.46      6.00 o 
  -3 -12   1        2.08       -4.22      6.71 o 
  -2 -12   1        1.72        1.62      5.60 o 
  -1 -12   1        7.42        6.71      6.43 o 
   0 -12   1        8.46        7.18      6.59 o 
   1 -12   1        0.93       -6.86      5.25 o 
   2 -12   1       10.56       17.20      8.36 o 
   3 -12   1        1.65        2.05      8.36 o 
  -4 -11   1        5.20        2.17      6.43 o 
  -3 -11   1        0.12        4.18      6.04 o 
  -2 -11   1        2.71       -0.08      4.81 o 
  -1 -11   1       24.02       25.44      8.13 o 
   0 -11   1        3.62        2.64      5.05 o 
   1 -11   1       30.90       25.60      8.40 o 
   2 -11   1        1.73       -2.96      5.76 o 
   3 -11   1        7.65        7.53      8.05 o 
   4 -11   1        0.59        0.20      6.63 o 
  -4 -10   1       13.03        5.48      6.31 o 
  -3 -10   1        2.80        0.12      5.17 o 
  -2 -10   1        6.60       -0.28      4.42 o 
  -1 -10   1       10.57        4.34      5.60 o 
   0 -10   1      327.98      314.22     16.21 o 
   1 -10   1       11.10        6.71      7.10 o 
   2 -10   1        0.47        4.69      6.15 o 
   3 -10   1        3.27       -3.12      5.84 o 
   4 -10   1        0.63        2.37      6.00 o 
  -5  -9   1        7.30        2.47      4.71 o 
  -4  -9   1        0.50        2.62      3.78 o 
  -3  -9   1       15.42        7.14      3.89 o 
  -2  -9   1        1.99       -2.14      2.56 o 
  -1  -9   1       42.89       47.13      5.38 o 
   0  -9   1       11.40       14.26      3.60 o 
   1  -9   1      589.96      613.76     21.54 o 
   2  -9   1      169.35      168.98     12.66 o 
   3  -9   1       42.48       41.77      9.39 o 
   4  -9   1        0.40        2.17      5.21 o 
   5  -9   1        8.87        2.80      4.89 o 
  -6  -8   1        1.61       -4.62      6.23 o 
  -5  -8   1        0.19       -4.63      6.43 o 
  -4  -8   1        1.27       -1.10      3.57 o 
  -3  -8   1        1.31        0.43      3.10 o 
  -2  -8   1       73.38       71.50      5.07 o 
  -1  -8   1       33.61       29.90      4.33 o 
   0  -8   1        7.14        7.56      2.98 o 
   1  -8   1      242.95      234.82      8.04 o 
   2  -8   1       91.81       88.25      7.04 o 
   3  -8   1      120.51      109.84      7.04 o 
   4  -8   1       47.69       52.54     10.22 o 
  -6  -7   1        0.49        2.09      7.73 o 
  -5  -7   1        4.46       -3.69      3.81 o 
  -4  -7   1       36.28       30.31      8.34 o 
  -3  -7   1        1.35       -0.19      2.85 o 
  -2  -7   1       39.28       37.22      4.31 o 
  -1  -7   1      127.59      122.43      5.44 o 
   0  -7   1      300.10      301.73      9.01 o 
   1  -7   1      466.88      450.90     10.38 o 
   2  -7   1        0.23       -0.77      2.92 o 
   3  -7   1      104.93      107.80      9.11 o 
   4  -7   1        8.27        4.14      5.72 o 
   5  -7   1        4.72       -3.00      5.52 o 
   6  -7   1        3.62        4.10      6.55 o 
  -6  -6   1        5.84        2.37      7.49 o 
  -5  -6   1        2.21        6.92      4.67 o 
  -4  -6   1      100.12       94.05      6.65 o 
  -3  -6   1      139.12      139.03      6.68 o 
  -2  -6   1      161.12      150.57      9.66 o 
  -1  -6   1       13.50       16.41      2.98 o 
   0  -6   1      289.55      259.34      6.99 o 
   1  -6   1     2836.62     2900.09     29.08 o 
   2  -6   1      619.27      626.56     12.56 o 
   3  -6   1        8.72       15.38      5.64 o 
   4  -6   1       16.85       15.62      6.19 o 
   5  -6   1        2.77        6.78      5.29 o 
   6  -6   1       42.12       49.23     10.37 o 
  -6  -5   1        0.43        0.62      4.91 o 
  -5  -5   1        7.94        9.36      4.92 o 
  -4  -5   1        3.42        9.09      4.18 o 
  -3  -5   1       15.02       19.73      3.57 o 
  -2  -5   1     1245.72     1267.40     17.71 o 
  -1  -5   1      230.24      251.18      6.76 o 
   0  -5   1     1265.19     1385.54     24.22 o 
   1  -5   1      486.76      498.11      9.58 o 
   2  -5   1      988.92     1021.38     21.30 o 
   3  -5   1       29.96       34.28      6.47 o 
   4  -5   1       71.80       71.32      7.81 o 
   5  -5   1        6.31        3.71      5.17 o 
   6  -5   1        0.46        0.83      6.19 o 
  -6  -4   1        1.78       -3.91      4.22 o 
  -5  -4   1       66.71       78.31      7.93 o 
  -4  -4   1       52.17       53.54      6.13 o 
  -3  -4   1       76.51       67.16      4.70 o 
  -2  -4   1     1176.16     1136.13     15.98 o 
  -1  -4   1     1273.80     1287.74     15.26 o 
   0  -4   1      735.01      704.40     12.09 o 
   1  -4   1       23.19       30.84      3.28 o 
   2  -4   1     3048.84     3175.21     42.72 o 
   3  -4   1       30.19       24.57      5.48 o 
   4  -4   1      126.01      112.03      7.16 o 
   5  -4   1        1.22        3.63      4.69 o 
   6  -4   1       13.91       17.41      6.36 o 
  -7  -3   1        1.50       -2.76      7.69 o 
  -6  -3   1        0.87        3.34      4.88 o 
  -5  -3   1       28.05       17.46      5.33 o 
  -4  -3   1       11.36        9.77      3.73 o 
  -3  -3   1      110.02       94.10      5.17 o 
  -2  -3   1      164.40      168.64      5.64 o 
  -1  -3   1     2856.62     2710.93     24.18 o 
   0  -3   1     4645.84     5000.44     37.89 o 
   1  -3   1     4115.37     4328.77     49.03 o 
   2  -3   1      620.33      644.56     15.46 o 
   3  -3   1       51.22       51.24      9.66 o 
   4  -3   1      107.39      102.68      6.89 o 
   5  -3   1      495.99      509.75     16.75 o 
   6  -3   1       38.37       66.15      9.84 o 
   7  -3   1        8.41       21.28      9.57 o 
  -7  -2   1        0.81       -1.38      8.56 o 
  -6  -2   1       91.84       91.71     14.12 o 
  -5  -2   1      195.75      171.17      9.05 o 
  -4  -2   1        0.68       -1.78      2.69 o 
  -3  -2   1       52.75       47.32      2.47 o 
  -2  -2   1        7.98       13.30      3.33 o 
  -1  -2   1      292.21      283.58      7.04 o 
   0  -2   1      827.45      869.55      9.31 o 
   1  -2   1     3022.14     3229.73     37.63 o 
   2  -2   1      860.42      807.24     13.13 o 
   3  -2   1      209.03      178.07      7.24 o 
   4  -2   1        3.26        2.25      3.23 o 
   5  -2   1        5.29        0.63      4.65 o 
   6  -2   1        5.06        9.72     11.36 o 
   7  -2   1        0.26        7.83     13.41 o 
  -7  -1   1        2.05        0.39      7.89 o 
  -6  -1   1       60.94       61.69     12.43 o 
  -5  -1   1      302.56      300.25     17.47 o 
  -4  -1   1      406.59      407.42     11.43 o 
  -3  -1   1      240.47      220.99      5.28 o 
  -2  -1   1     1200.76     1215.16     11.41 o 
  -1  -1   1      360.84      382.75      4.51 o 
   0  -1   1       86.68       83.46      2.05 o 
   1  -1   1      183.76      172.50      4.34 o 
   3  -1   1       34.47       35.26      6.23 o 
   4  -1   1       39.07       28.40      7.18 o 
   5  -1   1      118.71      117.51     11.24 o 
   6  -1   1        0.39        2.72     12.35 o 
   7  -1   1        0.26       29.83     24.67 o 
  -7   0   1       21.34       14.28      9.27 o 
  -6   0   1        3.68        2.80      7.57 o 
  -5   0   1        2.09       -3.47      4.81 o 
  -4   0   1       28.02       29.01      3.73 o 
  -3   0   1      493.44      571.87     10.03 o 
  -2   0   1     2703.57     2748.64     23.57 o 
  -1   0   1     6110.48     6190.54     36.93 o 
   0   0   1      381.72      430.77      9.35 o 
   2   0   1      929.10      966.48     13.39 o 
   3   0   1       62.52       58.02      7.57 o 
   4   0   1       50.06       45.12      8.17 o 
   5   0   1        0.57       -5.36      4.46 o 
   6   0   1       13.56        8.05      8.32 o 
   7   0   1        0.85       61.35     32.03 o 
  -7   1   1        5.87        6.23      9.11 o 
  -6   1   1      174.87      178.72     14.87 o 
  -5   1   1       53.78       73.17     11.95 o 
  -4   1   1       21.66       26.94      6.94 o 
  -3   1   1      186.10      190.08     10.22 o 
  -2   1   1      708.76      727.91     16.53 o 
  -1   1   1       38.19       37.04      2.88 o 
   0   1   1       32.98       29.98      1.62 o 
   1   1   1     1252.71     1213.38     12.48 o 
   2   1   1      422.58      412.20      8.42 o 
   3   1   1      299.13      331.21      9.16 o 
   4   1   1       61.17       58.49      6.02 o 
   5   1   1        1.51       -6.98      5.29 o 
   6   1   1        9.40       -5.21      6.07 o 
   7   1   1        0.00       -2.60      8.24 o 
  -6   2   1       94.42      114.11     15.46 o 
  -5   2   1       82.12      104.61     13.53 o 
  -4   2   1       64.92       81.85     10.30 o 
  -3   2   1       24.90       30.29      6.27 o 
  -2   2   1      286.91      292.36     10.14 o 
  -1   2   1     1618.41     1716.91     22.52 o 
   0   2   1     1361.55     1425.33     18.34 o 
   1   2   1      582.75      558.20      7.85 o 
   2   2   1      127.85      121.24      4.66 o 
   3   2   1      239.79      265.04      8.32 o 
   4   2   1      133.47      131.40      6.97 o 
   5   2   1       32.87       40.93      6.67 o 
   6   2   1        6.01        5.64      8.09 o 
   7   2   1       11.08        0.24      8.56 o 
  -7   3   1        0.29       13.27     30.37 o 
  -5   3   1      280.18      280.06     16.13 o 
  -4   3   1       77.10       83.54     10.22 o 
  -3   3   1      645.14      599.01     17.55 o 
  -2   3   1       99.71       85.44      5.68 o 
  -1   3   1      416.69      389.48      5.35 o 
   0   3   1       31.56       29.66      3.63 o 
   1   3   1      518.51      574.44     19.49 o 
   2   3   1      320.30      326.50      7.77 o 
   3   3   1       84.27       83.87      5.06 o 
   4   3   1       25.03       17.55      4.28 o 
   5   3   1       11.51       14.12      5.09 o 
   6   3   1        7.03        0.36      4.68 o 
   7   3   1        4.40       -0.67      8.20 o 
  -6   4   1       43.47       52.46      8.84 o 
  -5   4   1        0.94        4.57      7.10 o 
  -4   4   1        0.77        0.32      3.94 o 
  -3   4   1       26.22       29.27      7.38 o 
  -2   4   1       14.82       10.98      2.62 o 
  -1   4   1       52.87       51.70      2.78 o 
   0   4   1      141.26      132.66      3.24 o 
   1   4   1      239.70      240.06      5.63 o 
   2   4   1      515.57      564.06     10.71 o 
   3   4   1      105.11       97.49      8.50 o 
   4   4   1       94.46       91.79      6.27 o 
   5   4   1        4.45        4.49      4.35 o 
   6   4   1        4.84        4.10      4.87 o 
   7   4   1        5.34        4.34      6.29 o 
  -6   5   1       33.92       43.78      9.49 o 
  -5   5   1       79.58       91.09      7.40 o 
  -4   5   1       15.54       18.10      4.55 o 
  -3   5   1       32.50       46.68      5.16 o 
  -2   5   1      407.50      431.21     12.23 o 
  -1   5   1      163.22      166.53      6.59 o 
   0   5   1      135.64      139.31      3.77 o 
   1   5   1      152.75      158.06      5.15 o 
   2   5   1      373.72      358.55      8.73 o 
   3   5   1      214.62      206.66      7.85 o 
   4   5   1      255.36      243.80      9.72 o 
   5   5   1        3.00       -2.61      4.17 o 
   6   5   1        0.39       -1.02      5.23 o 
  -6   6   1       31.44       31.86      9.88 o 
  -5   6   1       36.68       31.90      6.03 o 
  -4   6   1      146.48      164.91      8.26 o 
  -3   6   1       19.31       18.74      5.17 o 
  -2   6   1       41.50       52.56      4.63 o 
  -1   6   1       59.58       61.70      3.72 o 
   0   6   1      110.12      121.23      3.95 o 
   1   6   1     2405.43     2651.60     26.03 o 
   2   6   1      599.81      626.33     12.15 o 
   3   6   1      105.55      103.60      5.79 o 
   4   6   1      135.68      125.36     10.22 o 
   5   6   1       74.29       99.16      9.32 o 
   6   6   1        0.02       -3.20      4.53 o 
  -5   7   1        8.29        9.15      5.60 o 
  -4   7   1        1.65        2.37      4.50 o 
  -3   7   1       22.83       15.36      3.97 o 
  -2   7   1        3.52        2.79      2.73 o 
  -1   7   1      206.62      191.01      6.07 o 
   0   7   1      359.33      355.55     20.33 o 
   1   7   1       47.18       41.62      4.69 o 
   2   7   1       16.62       16.90      3.36 o 
   3   7   1       23.09       28.64      4.60 o 
   4   7   1       67.10       82.51      7.72 o 
   5   7   1      152.63      148.33      9.12 o 
   6   7   1        0.40        1.19      4.92 o 
  -4   8   1        3.96       -0.20      4.58 o 
  -3   8   1       46.39       54.20      8.80 o 
  -2   8   1       24.29       24.22      7.10 o 
  -1   8   1       33.59       48.99      8.70 o 
   0   8   1      252.56      246.78      6.53 o 
   1   8   1      283.21      265.72     14.36 o 
   2   8   1      104.00       92.63      5.68 o 
   3   8   1       54.60       66.53      6.36 o 
   4   8   1        8.53        7.24      4.35 o 
   5   8   1        4.34        2.04      6.15 o 
   6   8   1        0.52       -5.63      4.64 o 
  -5   9   1        2.47       -0.39      3.94 o 
  -4   9   1       13.90       14.04      6.43 o 
  -3   9   1        0.55       -0.91      4.42 o 
  -2   9   1       60.59       79.36     10.93 o 
  -1   9   1        0.87        3.71      4.85 o 
   0   9   1        9.55        4.65      4.50 o 
   1   9   1      133.73      128.35      9.90 o 
   2   9   1      128.89      119.04      9.98 o 
   3   9   1       33.56       39.59      5.46 o 
   4   9   1        5.70        0.80      3.34 o 
   5   9   1       12.59       15.21      6.51 o 
  -5  10   1        1.96        1.66      6.11 o 
  -4  10   1        3.29        3.35      6.51 o 
  -3  10   1       32.49       28.48      8.60 o 
  -2  10   1        3.61       -4.58      4.89 o 
  -1  10   1       49.86       53.09      9.51 o 
   0  10   1        1.27       -3.39      5.25 o 
   1  10   1       19.43        6.39      6.04 o 
   2  10   1      141.27      139.44     11.12 o 
   3  10   1       33.19       34.12      7.93 o 
   4  10   1        3.92        1.89      6.19 o 
   5  10   1        0.31       -1.46      7.42 o 
  -4  11   1       27.08       26.78      9.11 o 
  -3  11   1        2.55       -4.54      5.52 o 
  -2  11   1        1.05        3.79      6.98 o 
  -1  11   1       63.37       81.65     11.99 o 
   0  11   1       12.32        7.65      6.07 o 
   1  11   1        6.46        3.04      5.60 o 
   2  11   1       28.58       34.40      8.32 o 
   3  11   1       35.19       43.63      9.62 o 
   4  11   1        1.28       -3.94      5.25 o 
   5  11   1        0.11       17.47     10.02 o 
  -3  12   1        9.18        2.37      7.26 o 
  -2  12   1        0.35       -5.01      6.82 o 
  -1  12   1        2.89       -4.22      5.05 o 
   0  12   1        1.13       -3.67      5.21 o 
   1  12   1       30.99       32.46      8.80 o 
   2  12   1       29.77       44.61      9.86 o 
   3  12   1        4.57        7.02      7.06 o 
   4  12   1        1.39        4.50      7.26 o 
  -3  13   1        9.59       -0.95      7.77 o 
  -2  13   1       26.15       28.56     10.77 o 
  -1  13   1        2.57       -0.91      6.04 o 
   0  13   1        1.35       -0.63      6.11 o 
   1  13   1       10.38       14.87      8.20 o 
   2  13   1        5.87        6.82      7.49 o 
   3  13   1        5.23        8.09      8.44 o 
  -1  14   1       22.66       28.28      9.98 o 
   0  14   1        7.69        6.78      8.01 o 
   1  14   1        9.73       12.31      8.80 o 
   2  14   1        4.03        6.90      7.97 o 
  -2 -13   2        0.55       -3.16      6.94 o 
  -1 -13   2        1.96        0.55      6.67 o 
   0 -13   2        5.36        6.23      7.34 o 
   1 -13   2        1.11       -1.34      7.38 o 
   2 -13   2       29.80       28.68     11.28 o 
  -3 -12   2        3.46       -4.06      7.61 o 
  -2 -12   2        0.69       -0.55      6.47 o 
  -1 -12   2        0.89       -3.39      6.27 o 
   0 -12   2       15.69       17.40      7.85 o 
   1 -12   2        0.58       -2.45      6.59 o 
   2 -12   2       11.71       -4.85      7.46 o 
   3 -12   2       81.60      101.21     15.90 o 
  -4 -11   2        6.71       11.64      7.22 o 
  -3 -11   2       12.15        6.47      6.90 o 
  -2 -11   2        0.01       -0.71      5.76 o 
  -1 -11   2        4.11       -0.91      5.40 o 
   0 -11   2        0.00       -2.17      4.38 o 
   1 -11   2       13.00       17.04      7.61 o 
   2 -11   2        4.99        2.64      6.35 o 
   3 -11   2        0.56       -4.26      6.39 o 
   4 -11   2       21.46       15.27      8.95 o 
  -5 -10   2        4.29        7.53      7.14 o 
  -4 -10   2        0.00        3.91      7.36 o 
  -3 -10   2        0.76        2.46      3.62 o 
  -2 -10   2        0.35        2.05      5.01 o 
  -1 -10   2      170.54      164.29     11.95 o 
   0 -10   2       86.72      115.45     12.90 o 
   1 -10   2       24.21        8.56      6.78 o 
   2 -10   2       28.39       39.25      9.11 o 
   3 -10   2       10.37        6.23      6.98 o 
   4 -10   2        1.44       -1.58      5.21 o 
  -5  -9   2        0.96        3.12      6.43 o 
  -4  -9   2        7.63        2.79      4.14 o 
  -3  -9   2        0.46        0.12      3.18 o 
  -2  -9   2        0.69       -1.17      3.05 o 
  -1  -9   2       37.25       49.94      5.71 o 
   0  -9   2      465.65      475.44     11.89 o 
   1  -9   2      724.49      720.75     15.16 o 
   2  -9   2      954.12     1008.91     29.31 o 
   3  -9   2       18.14       21.26      7.61 o 
   4  -9   2        0.60       -0.67      4.81 o 
   5  -9   2        7.69       14.95      6.11 o 
  -5  -8   2        0.12       -6.23      5.64 o 
  -4  -8   2       94.29       99.17      7.73 o 
  -3  -8   2       55.14       56.16      9.78 o 
  -2  -8   2       19.67       20.04      3.96 o 
  -1  -8   2      203.03      209.51     11.50 o 
   0  -8   2      563.97      577.44     12.50 o 
   1  -8   2        3.88        0.18      3.39 o 
   2  -8   2       92.62       91.67      7.30 o 
   3  -8   2      282.48      274.86     10.57 o 
   4  -8   2       31.68       33.29      9.47 o 
  -6  -7   2        0.03       -6.67      5.44 o 
  -5  -7   2        0.15       -4.58      4.81 o 
  -4  -7   2       10.27        6.67      4.09 o 
  -3  -7   2       65.54       69.83      5.83 o 
  -2  -7   2        7.30        5.87      3.49 o 
  -1  -7   2        0.50       -1.10      2.20 o 
   0  -7   2      466.06      450.35     10.21 o 
   1  -7   2      577.93      596.33     12.55 o 
   2  -7   2      302.67      271.23      9.19 o 
   3  -7   2        2.20        5.01      5.96 o 
   4  -7   2        0.93        0.08      6.11 o 
   5  -7   2        7.34       12.54      7.46 o 
   6  -7   2       11.09       12.90      8.32 o 
  -6  -6   2       11.96        6.23      7.61 o 
  -5  -6   2       37.63       29.20      5.93 o 
  -4  -6   2      198.58      197.50      9.10 o 
  -3  -6   2        0.00        3.82      2.70 o 
  -2  -6   2       93.38       80.24      4.77 o 
  -1  -6   2      688.30      655.36     11.94 o 
   0  -6   2        9.01        4.05      2.46 o 
   1  -6   2      904.35      880.71     25.01 o 
   2  -6   2       62.62       68.44      8.36 o 
   3  -6   2       10.78       12.62      6.31 o 
   4  -6   2        6.73        3.55      5.48 o 
   5  -6   2        3.90       -3.23      5.68 o 
   6  -6   2        0.71       -2.21      5.88 o 
  -6  -5   2        3.95       10.85      7.89 o 
  -5  -5   2      424.61      424.77     13.91 o 
  -4  -5   2       61.53       69.05      7.02 o 
  -3  -5   2       34.03       24.63      4.03 o 
  -2  -5   2       23.36       36.26      5.03 o 
  -1  -5   2     1766.28     1766.24     20.19 o 
   0  -5   2      527.94      519.78     19.01 o 
   1  -5   2      928.74      975.88     16.25 o 
   2  -5   2      639.93      563.43     15.98 o 
   3  -5   2       62.77       72.74      9.03 o 
   4  -5   2       49.82       40.47      8.44 o 
   5  -5   2        3.39        0.28      5.25 o 
   6  -5   2        0.04        2.88      6.51 o 
  -6  -4   2        0.26       -6.63      6.15 o 
  -5  -4   2        9.22        7.39      4.81 o 
  -4  -4   2      534.72      553.53     13.92 o 
  -3  -4   2        0.38       -0.58      2.20 o 
  -2  -4   2      111.09      117.64      5.15 o 
  -1  -4   2        8.90        9.25      2.26 o 
   0  -4   2     1135.47     1132.80     14.00 o 
   1  -4   2     2709.92     2852.16     38.62 o 
   2  -4   2     1341.24     1531.71     27.41 o 
   3  -4   2      171.87      185.23     10.06 o 
   4  -4   2      384.31      354.09     15.90 o 
   5  -4   2       34.51       49.82      9.51 o 
   6  -4   2        0.02        2.84      6.55 o 
  -6  -3   2        8.61        9.31      7.93 o 
  -5  -3   2        0.72       -0.64      4.13 o 
  -4  -3   2       36.28       51.46      5.85 o 
  -3  -3   2      267.06      260.71      8.10 o 
  -2  -3   2      281.41      245.96      6.71 o 
  -1  -3   2        1.64        0.65      1.36 o 
   0  -3   2     2115.73     2224.30     20.61 o 
   1  -3   2      473.62      503.16     12.50 o 
   2  -3   2      688.07      757.65     17.40 o 
   3  -3   2       75.40       64.61      6.59 o 
   4  -3   2        3.22       -2.41      3.30 o 
   5  -3   2      266.16      259.38     16.90 o 
   6  -3   2       12.77       10.74      8.72 o 
  -7  -2   2        0.23       -3.79      7.85 o 
  -6  -2   2       20.01       17.67      9.35 o 
  -5  -2   2        2.38        0.50      4.19 o 
  -4  -2   2        3.78        5.04      3.27 o 
  -3  -2   2       18.04       18.52      3.33 o 
  -2  -2   2      521.53      527.59      7.17 o 
  -1  -2   2      368.19      353.90      6.24 o 
   0  -2   2     1970.50     2137.57     18.75 o 
   1  -2   2     3125.43     3203.97     39.13 o 
   2  -2   2      122.10      106.97      6.63 o 
   3  -2   2       45.63       55.53      5.05 o 
   4  -2   2      151.36      117.83      7.24 o 
   5  -2   2       91.07      106.08     10.75 o 
   6  -2   2       23.20       33.17      7.95 o 
   7  -2   2        0.13        3.38     11.56 o 
  -7  -1   2        1.43       -0.63      8.60 o 
  -6  -1   2        0.48       -1.38      7.14 o 
  -5  -1   2       54.26       69.11     11.64 o 
  -4  -1   2        3.15        3.61      3.17 o 
  -3  -1   2      348.49      329.40      6.22 o 
  -2  -1   2      104.17      108.76      3.19 o 
  -1  -1   2     1440.36     1388.48     11.02 o 
   0  -1   2      848.48      867.54     13.96 o 
   1  -1   2       29.79       41.06      4.30 o 
   2  -1   2      237.13      254.86      7.13 o 
   3  -1   2      140.57      131.51      6.41 o 
   4  -1   2       50.88       54.55     11.73 o 
   5  -1   2       49.84       64.10      8.97 o 
   6  -1   2       12.72        8.97      7.21 o 
   7  -1   2        0.23       15.47     10.99 o 
  -7   0   2        9.29       13.57      9.66 o 
  -6   0   2        4.54        4.65      7.85 o 
  -5   0   2       28.55       31.24      8.48 o 
  -4   0   2      390.60      411.53      9.91 o 
  -3   0   2      465.29      469.80      9.56 o 
  -2   0   2      710.58      666.08     10.15 o 
  -1   0   2      780.00      876.29      7.84 o 
   0   0   2       90.85       97.34      2.62 o 
   1   0   2      725.22      714.26      9.15 o 
   2   0   2      143.28      125.40      4.06 o 
   4   0   2       84.73       81.97      8.17 o 
   6   0   2       13.17       15.38      8.33 o 
   7   0   2        0.57       18.37     28.05 o 
  -7   1   2        0.36      -10.69      7.38 o 
  -6   1   2       26.79       53.21     11.95 o 
  -5   1   2       16.03        2.72      5.52 o 
  -4   1   2        0.43       -1.73      3.16 o 
  -3   1   2      238.78      237.08      7.09 o 
  -2   1   2        5.37        4.89      3.00 o 
  -1   1   2     4187.46     4303.30     35.20 o 
   0   1   2        0.53       -4.73      3.16 o 
   1   1   2     6051.32     6043.95     48.69 o 
   2   1   2      993.83      970.17     13.65 o 
   3   1   2      240.05      230.44      9.37 o 
   4   1   2       81.29       78.98      5.56 o 
   5   1   2       14.72       14.56      6.90 o 
   7   1   2        0.13       52.96     80.29 o 
  -7   2   2        4.39       -6.78      8.40 o 
  -6   2   2       19.94       26.66      9.59 o 
  -5   2   2        4.58        4.02      5.96 o 
  -4   2   2       99.64       84.41      8.44 o 
  -3   2   2      209.92      224.05     10.93 o 
  -2   2   2       68.46       69.70      5.21 o 
  -1   2   2      456.40      461.11      9.59 o 
   0   2   2      398.70      397.40      8.05 o 
   1   2   2      314.90      346.23      4.54 o 
   2   2   2       17.92       20.59      2.83 o 
   3   2   2     1552.95     1687.97     22.48 o 
   4   2   2        7.05       13.55      7.63 o 
   5   2   2       30.36       24.22      5.78 o 
   6   2   2       24.40       25.24      9.27 o 
  -6   3   2       32.05       23.90      9.27 o 
  -5   3   2       49.98       61.38     11.28 o 
  -4   3   2        6.25       -1.26      4.93 o 
  -3   3   2       84.53       87.72      7.53 o 
  -2   3   2      336.77      328.06     10.65 o 
  -1   3   2      208.25      201.30      4.50 o 
   0   3   2       99.64       93.64      4.81 o 
   1   3   2      418.70      411.37      6.87 o 
   2   3   2       10.40       12.89      2.18 o 
   3   3   2      128.20      136.98      6.67 o 
   4   3   2       42.60       51.76      5.96 o 
   5   3   2        4.44       -1.51      3.68 o 
   6   3   2       29.61       36.91      7.11 o 
   7   3   2        6.22       -1.70      7.61 o 
  -5   4   2       53.30       60.03     10.41 o 
  -4   4   2      173.38      162.08     11.08 o 
  -3   4   2        5.61        3.20      4.06 o 
  -2   4   2        1.44        1.14      2.84 o 
  -1   4   2     1541.20     1518.51     21.04 o 
   0   4   2      421.51      431.68     10.93 o 
   1   4   2      344.76      344.37      6.49 o 
   2   4   2       98.47       72.02      4.11 o 
   3   4   2      140.04      151.17     10.14 o 
   4   4   2        3.43       -0.43      3.14 o 
   5   4   2        3.24       -5.22      3.48 o 
   6   4   2        0.62        5.25      5.16 o 
   7   4   2        0.08       -4.86      9.57 o 
  -6   5   2        0.73        3.67      8.56 o 
  -5   5   2      172.93      181.13      9.80 o 
  -4   5   2        3.56       -1.27      2.89 o 
  -3   5   2        4.68        5.72      2.80 o 
  -2   5   2       37.50       47.04      5.85 o 
  -1   5   2      542.68      531.47      8.00 o 
   0   5   2      260.72      230.72      4.01 o 
   1   5   2        9.00       10.91      2.13 o 
   2   5   2     1211.42     1233.17     17.26 o 
   3   5   2        8.39        6.26      2.96 o 
   4   5   2      270.48      251.09     23.23 o 
   5   5   2       17.28       17.05      5.70 o 
   6   5   2        6.74       12.49      5.78 o 
  -6   6   2        1.82        6.73      4.58 o 
  -5   6   2       32.24       32.26      8.64 o 
  -4   6   2      182.57      161.64      8.07 o 
  -3   6   2       23.20       25.44      4.21 o 
  -2   6   2       97.28      103.96      4.89 o 
  -1   6   2        2.90        3.66      2.19 o 
   0   6   2      388.04      347.37      8.17 o 
   1   6   2      351.16      404.85      8.17 o 
   2   6   2      268.57      285.19      8.12 o 
   3   6   2      100.03      107.32      5.86 o 
   4   6   2      194.75      198.92     12.46 o 
   5   6   2       79.42       76.27      8.45 o 
   6   6   2        5.45        5.48      5.35 o 
  -5   7   2       18.83       16.33      8.36 o 
  -4   7   2        5.64        4.73      4.65 o 
  -3   7   2       79.35       77.23      6.31 o 
  -2   7   2        1.91        3.08      2.68 o 
  -1   7   2       16.04       14.78      4.32 o 
   0   7   2      131.83      116.05      4.12 o 
   1   7   2      569.75      560.52     10.00 o 
   2   7   2       79.60       86.40      4.97 o 
   3   7   2       27.14       26.39      4.42 o 
   4   7   2        2.86        5.77      3.97 o 
   5   7   2      110.94      120.54      8.38 o 
   6   7   2        0.26        1.29      6.13 o 
  -5   8   2        0.86       -0.16      4.34 o 
  -4   8   2       20.27       26.82      7.38 o 
  -3   8   2        1.21       -3.00      4.38 o 
  -2   8   2      152.43      155.18     10.65 o 
  -1   8   2       83.68       80.35      7.73 o 
   0   8   2       29.40       28.16      5.72 o 
   1   8   2      500.85      487.40      9.76 o 
   2   8   2        0.87       -1.77      2.24 o 
   3   8   2        5.14        7.31      3.35 o 
   4   8   2       75.48       93.16      7.49 o 
   5   8   2       10.73       11.64      5.40 o 
   6   8   2        0.36       -0.74      5.10 o 
  -5   9   2       15.81       13.14      6.19 o 
  -4   9   2       15.91        3.79      5.76 o 
  -3   9   2       45.20       44.10      9.07 o 
  -2   9   2       15.51       16.29      6.75 o 
  -1   9   2      360.62      364.78     15.86 o 
   0   9   2      105.04       91.27      8.32 o 
   1   9   2        1.31       -2.01      3.43 o 
   2   9   2       27.94       27.37      6.90 o 
   3   9   2        8.13        7.14      5.52 o 
   4   9   2        0.79        1.43      3.88 o 
   5   9   2        3.37        0.39      4.77 o 
  -5  10   2        5.65       -2.13      5.05 o 
  -4  10   2       56.26       72.18     11.52 o 
  -3  10   2       29.76       45.60      9.90 o 
  -2  10   2       17.45       20.31      7.61 o 
  -1  10   2      215.26      216.95     13.37 o 
   0  10   2      286.60      283.21     14.63 o 
   1  10   2        5.99        0.39      5.52 o 
   2  10   2        0.77       -5.80      4.06 o 
   3  10   2        0.09        0.32      5.13 o 
   4  10   2        5.51        6.07      6.35 o 
   5  10   2        0.95        0.55      6.59 o 
  -4  11   2        1.41        0.04      6.86 o 
  -3  11   2       32.72       42.76     10.33 o 
  -2  11   2       56.51       84.65     12.39 o 
  -1  11   2      267.69      254.58     15.34 o 
   0  11   2      279.71      275.32     15.38 o 
   1  11   2        0.03        2.49      5.36 o 
   2  11   2        0.77        1.42      5.05 o 
   3  11   2        6.89        9.07      6.94 o 
   4  11   2        0.00        5.40      6.94 o 
   5  11   2        7.33        7.69      8.05 o 
  -4  12   2        4.93        5.33      8.44 o 
  -3  12   2        0.35        0.39      6.23 o 
  -2  12   2       24.86       16.76      8.56 o 
  -1  12   2       28.33       23.94      8.09 o 
   0  12   2        6.44       -6.69      4.46 o 
   1  12   2       26.76       33.05      8.64 o 
   2  12   2        0.01       -3.31      5.17 o 
   3  12   2        2.27       -3.63      5.76 o 
   4  12   2        1.19        3.83      7.69 o 
  -3  13   2        6.54       -3.00      8.13 o 
  -2  13   2        1.87       -8.22      5.48 o 
  -1  13   2       14.30       14.36      7.34 o 
   0  13   2        0.20        4.73      6.71 o 
   1  13   2        0.01       -8.05      5.36 o 
   2  13   2        0.07        0.12      6.35 o 
   3  13   2        1.86        4.58      7.81 o 
  -2  14   2        0.35       -3.35      7.46 o 
  -1  14   2        0.71       -7.81      6.82 o 
   0  14   2        8.07       10.14      7.69 o 
   1  14   2        0.71       -2.41      6.47 o 
   2  14   2        0.34        0.91      7.46 o 
  -2 -13   3       13.48        8.40      8.40 o 
  -1 -13   3        5.11       12.82      8.76 o 
   0 -13   3       14.15       13.88      8.24 o 
   1 -13   3       18.97       22.80     10.53 o 
  -2 -12   3       18.04       25.01      9.11 o 
  -1 -12   3        5.80        9.70      7.42 o 
   0 -12   3        0.00       -2.96      6.47 o 
   1 -12   3       40.85       68.28     13.10 o 
   2 -12   3       70.39       72.93     13.37 o 
   3 -12   3        0.25       -0.24      7.57 o 
  -3 -11   3        0.32       -1.93      6.31 o 
  -2 -11   3        7.61       -2.13      5.72 o 
  -1 -11   3       24.16       31.40      8.91 o 
   0 -11   3        2.36        2.88      5.48 o 
   1 -11   3       93.69      106.46     13.92 o 
   2 -11   3        2.52        2.68      6.55 o 
   3 -11   3       94.24       85.67     13.85 o 
   4 -11   3        1.74       -7.30      6.04 o 
  -4 -10   3        0.05        3.08      5.72 o 
  -3 -10   3       74.82       96.89      8.57 o 
  -2 -10   3        0.15       -0.41      3.24 o 
  -1 -10   3       19.52       37.59      8.09 o 
   0 -10   3        7.09        6.94      6.15 o 
   1 -10   3        2.85        3.51      6.04 o 
   2 -10   3       61.99       75.22     12.19 o 
   3 -10   3        2.85        1.03      5.84 o 
   4 -10   3       21.93       12.50      8.20 o 
  -5  -9   3        0.67       -2.96      6.19 o 
  -4  -9   3        6.46        9.19      6.63 o 
  -3  -9   3       21.43       24.34      7.61 o 
  -2  -9   3       99.01       98.61      6.56 o 
  -1  -9   3       57.66       53.11      6.14 o 
   0  -9   3        9.70       12.05      4.19 o 
   1  -9   3      310.53      311.58     10.58 o 
   2  -9   3       17.12       18.35      5.34 o 
   3  -9   3       13.11       17.16      7.53 o 
   4  -9   3       25.67       25.99      7.85 o 
  -5  -8   3       11.41        2.25      6.71 o 
  -4  -8   3        6.79       15.07      7.26 o 
  -3  -8   3       69.57       77.78      7.26 o 
  -2  -8   3       97.67       95.61      6.03 o 
  -1  -8   3        1.87       -1.46      2.81 o 
   0  -8   3      236.58      237.64      8.64 o 
   1  -8   3       48.41       73.62      8.50 o 
   2  -8   3       49.08       48.65      6.54 o 
   3  -8   3       10.47        6.66      4.85 o 
   4  -8   3        4.17       -4.42      6.98 o 
   5  -8   3        0.01       -7.38      6.86 o 
  -6  -7   3        4.98        1.26      6.90 o 
  -5  -7   3        5.78        5.13      6.67 o 
  -4  -7   3       47.69       62.89      6.85 o 
  -3  -7   3        0.58        2.84      3.16 o 
  -2  -7   3      151.85      148.63      6.83 o 
  -1  -7   3      126.51      130.18      6.06 o 
   0  -7   3       15.03       15.91      3.74 o 
   1  -7   3      284.37      280.29     16.72 o 
   2  -7   3        1.84        3.98      4.12 o 
   3  -7   3       30.98       37.47      9.11 o 
   4  -7   3        1.15       -1.22      5.96 o 
   5  -7   3        5.08        3.35      7.73 o 
  -6  -6   3        9.89        3.20      7.18 o 
  -5  -6   3        8.51       10.45      6.43 o 
  -4  -6   3      168.91      150.81      8.02 o 
  -3  -6   3      537.22      486.50     12.31 o 
  -2  -6   3       44.13       41.61     14.85 o 
  -1  -6   3      233.15      216.64      7.08 o 
   0  -6   3      550.63      599.47     11.83 o 
   1  -6   3        2.06        6.54      4.18 o 
   2  -6   3       26.28       42.09      7.97 o 
   3  -6   3        1.31        3.35      5.68 o 
   4  -6   3       11.25       11.95      7.42 o 
   5  -6   3        0.03       -0.04      6.11 o 
   6  -6   3        2.26       -8.48      5.80 o 
  -6  -5   3        9.52        4.89      7.02 o 
  -5  -5   3      149.25      119.71     11.99 o 
  -4  -5   3      396.12      364.01     11.59 o 
  -3  -5   3        1.70        3.10      2.71 o 
  -2  -5   3       60.14       68.80      4.40 o 
  -1  -5   3       38.19       45.88      4.11 o 
   0  -5   3      365.35      372.25      8.66 o 
   1  -5   3      167.40      173.19      6.48 o 
   2  -5   3       24.89       30.89      6.90 o 
   3  -5   3       88.12       96.36      8.44 o 
   4  -5   3        9.87       15.86      7.06 o 
   5  -5   3        1.42        3.91      6.00 o 
   6  -5   3        1.35        6.86      7.06 o 
  -6  -4   3       14.31        7.26      7.85 o 
  -5  -4   3      218.04      233.24     15.66 o 
  -4  -4   3        3.71        6.46      3.94 o 
  -3  -4   3      151.94      152.48      9.07 o 
  -2  -4   3      405.31      405.80      9.18 o 
  -1  -4   3     2745.38     2924.62     27.57 o 
   0  -4   3        0.06       -1.94      1.65 o 
   1  -4   3      104.42      122.44      7.97 o 
   2  -4   3       23.28       40.90      6.71 o 
   3  -4   3       32.73       34.55      6.82 o 
   4  -4   3      447.00      430.03     17.63 o 
   5  -4   3        0.47        3.00      6.07 o 
   6  -4   3        6.77        8.52      6.90 o 
  -6  -3   3       10.61       13.65      8.32 o 
  -5  -3   3       91.85       90.88     12.78 o 
  -4  -3   3      445.06      393.56     16.09 o 
  -3  -3   3       23.26       20.87      3.52 o 
  -2  -3   3      292.10      294.66     14.81 o 
  -1  -3   3       12.52       11.99      2.16 o 
   0  -3   3       10.80       15.81      2.48 o 
   1  -3   3      303.88      333.90     11.28 o 
   2  -3   3      652.23      704.20     17.71 o 
   3  -3   3       44.20       68.36      8.40 o 
   4  -3   3        3.82       14.63      6.11 o 
   5  -3   3      165.21      157.58     12.62 o 
   6  -3   3        2.25       -2.45      6.15 o 
  -6  -2   3       13.37       16.57      8.44 o 
  -5  -2   3       85.96       90.84      7.01 o 
  -4  -2   3       31.41       19.47      6.57 o 
  -3  -2   3       39.66       45.03      2.99 o 
  -2  -2   3      152.30      148.49      3.93 o 
  -1  -2   3      269.14      296.78      5.77 o 
   0  -2   3      252.24      230.48      6.02 o 
   1  -2   3      126.60      109.89      6.59 o 
   2  -2   3      679.54      642.04     16.17 o 
   3  -2   3       77.21       85.16      7.22 o 
   4  -2   3        3.64        0.66      3.44 o 
   5  -2   3        1.83        2.29      4.62 o 
   6  -2   3       25.50       22.03      8.18 o 
   7  -2   3        0.12       16.72     11.08 o 
  -7  -1   3        0.33       -2.64      7.93 o 
  -6  -1   3        8.77       12.31      7.85 o 
  -5  -1   3        1.99       -4.97      5.76 o 
  -4  -1   3        1.54        0.67      4.18 o 
  -3  -1   3        0.84       -0.74      1.43 o 
  -2  -1   3      102.12      103.61      3.19 o 
  -1  -1   3      981.27     1010.98      9.16 o 
   0  -1   3       19.71       28.32      2.79 o 
   1  -1   3       15.76       15.74      3.59 o 
   2  -1   3       15.95        7.89      3.39 o 
   3  -1   3     1487.07     1431.77     21.94 o 
   4  -1   3       59.81       77.44      7.58 o 
   5  -1   3       56.83       76.32      9.21 o 
   6  -1   3        0.09       -1.26      5.27 o 
   7  -1   3        2.85        8.91     11.32 o 
  -7   0   3        3.94        8.80      9.78 o 
  -6   0   3       17.99       17.08      9.43 o 
  -5   0   3       25.94       29.47      9.19 o 
  -4   0   3       66.55       69.58      7.49 o 
  -3   0   3      119.67      127.85      5.36 o 
  -2   0   3       70.84       77.52      3.77 o 
  -1   0   3       96.12       90.90      3.52 o 
   0   0   3      356.73      319.97      8.36 o 
   1   0   3      191.08      162.51      6.02 o 
   2   0   3       86.02       90.18      4.91 o 
   3   0   3      194.14      203.80      7.81 o 
   4   0   3      215.29      224.84      9.89 o 
   5   0   3        2.48       -0.84      4.78 o 
   6   0   3        0.00        4.94      6.35 o 
   7   0   3        0.31        5.02     19.07 o 
  -7   1   3        1.73        2.76      9.51 o 
  -6   1   3        0.25       -3.47      6.90 o 
  -5   1   3       25.44       10.73      6.78 o 
  -4   1   3       42.67       54.87      5.50 o 
  -3   1   3      112.94      102.29      5.16 o 
  -2   1   3      762.88      783.53     12.16 o 
  -1   1   3     6447.27     6847.97     50.89 o 
   0   1   3      941.03     1063.08      8.88 o 
   1   1   3     6397.62     6457.50     38.64 o 
   2   1   3      175.04      152.03      4.57 o 
   3   1   3      218.13      241.13      6.81 o 
   4   1   3       16.43       20.80      3.87 o 
   5   1   3        1.20       -2.04      4.96 o 
   6   1   3       39.18       77.07     24.18 o 
   7   1   3        0.01       17.85     14.95 o 
  -6   2   3       22.48       20.51      9.78 o 
  -5   2   3        0.10        1.50      5.80 o 
  -4   2   3        7.76        8.38      3.47 o 
  -3   2   3       40.34       48.24      7.65 o 
  -2   2   3      499.37      451.88     12.94 o 
  -1   2   3       47.40       31.82      3.49 o 
   0   2   3     1799.34     1917.51     13.88 o 
   1   2   3     4274.59     4406.39     27.98 o 
   2   2   3     2981.38     3021.42     22.78 o 
   3   2   3        0.33       -0.26      2.44 o 
   4   2   3       28.74       26.24      6.76 o 
   5   2   3        2.15       -0.89      3.47 o 
   6   2   3        3.33       17.26     21.32 o 
   7   2   3        1.10       42.33     36.09 o 
  -6   3   3        7.81        9.23      8.05 o 
  -5   3   3       36.13       48.44     10.57 o 
  -4   3   3        7.09        4.58      4.69 o 
  -3   3   3        0.80       -0.95      3.59 o 
  -2   3   3       88.79       89.82      5.92 o 
  -1   3   3     1348.76     1335.87     13.65 o 
   0   3   3     1919.23     2204.67     34.85 o 
   1   3   3      145.13      130.96      3.06 o 
   2   3   3       70.03       60.97      3.55 o 
   3   3   3      545.76      586.84     12.67 o 
   4   3   3        0.02       -2.74      2.47 o 
   5   3   3       76.72       84.09      8.17 o 
   6   3   3       38.20       34.63      7.00 o 
   7   3   3        6.28      206.14     65.99 o 
  -6   4   3        2.51       -0.47      7.42 o 
  -5   4   3        5.95        9.55      7.30 o 
  -4   4   3       11.70        9.27      6.00 o 
  -3   4   3      609.71      586.78     17.83 o 
  -2   4   3       15.50       26.25      3.32 o 
  -1   4   3       54.83       61.02      2.77 o 
   0   4   3     3212.97     3144.64     38.85 o 
   1   4   3       39.91       39.13      4.89 o 
   2   4   3       83.74       83.99      2.97 o 
   3   4   3       24.93       27.10      4.15 o 
   4   4   3       20.80       26.21      5.05 o 
   5   4   3        0.80       -4.89      3.26 o 
   6   4   3        9.37        5.90      4.94 o 
   7   4   3        0.24        1.22      7.77 o 
  -5   5   3      171.01      163.62     12.94 o 
  -4   5   3      156.93      141.37     10.53 o 
  -3   5   3      173.51      163.26      9.31 o 
  -2   5   3      516.42      562.96     10.35 o 
  -1   5   3        0.15       -0.63      0.97 o 
   0   5   3      729.26      673.52     15.38 o 
   1   5   3     2584.37     2389.47     22.37 o 
   2   5   3        3.63       -0.16      1.96 o 
   3   5   3       84.47       77.88      5.12 o 
   4   5   3       44.44       50.26     11.62 o 
   5   5   3        0.84       -2.79      5.15 o 
   6   5   3        6.64        5.36      5.14 o 
  -6   6   3        1.04        8.31      8.03 o 
  -5   6   3        3.95        7.21      8.52 o 
  -4   6   3        5.43       -3.17      4.04 o 
  -3   6   3       23.37       21.87      3.09 o 
  -2   6   3     2037.05     2132.89     19.58 o 
  -1   6   3      139.33      155.95      4.15 o 
   0   6   3        9.10       20.16      4.62 o 
   1   6   3      701.84      702.89     10.22 o 
   2   6   3      473.43      471.55     10.15 o 
   3   6   3       27.78       33.72      4.57 o 
   4   6   3        0.17       -0.14      3.54 o 
   5   6   3       47.00       46.42      7.15 o 
   6   6   3       12.25        7.88      5.62 o 
  -4   7   3       83.22       83.29      9.35 o 
  -3   7   3       62.99       63.60      4.74 o 
  -2   7   3      117.65      110.46      5.09 o 
  -1   7   3      559.17      530.67      8.19 o 
   0   7   3      106.86       88.87      7.14 o 
   1   7   3      231.29      238.41      5.89 o 
   2   7   3      470.22      498.70     10.78 o 
   3   7   3        6.87        0.68      2.56 o 
   4   7   3       33.55       40.13      5.98 o 
   5   7   3       12.28       14.04      5.38 o 
   6   7   3        0.12        0.71      5.27 o 
  -5   8   3        0.39       -1.10      4.14 o 
  -4   8   3        0.04       -3.16      4.14 o 
  -3   8   3       38.12       43.78      8.68 o 
  -2   8   3        2.93       -1.46      4.30 o 
  -1   8   3      282.98      296.15     13.17 o 
   0   8   3      204.09      175.21      9.94 o 
   1   8   3       69.89       88.32      9.78 o 
   2   8   3       14.76       21.81      4.67 o 
   3   8   3        0.04       -3.16      2.57 o 
   4   8   3       12.44       11.22      4.52 o 
   5   8   3       25.62       26.07      5.93 o 
   6   8   3        1.54        0.81      5.33 o 
  -5   9   3        0.27       -2.84      4.97 o 
  -4   9   3        2.49        8.95      6.00 o 
  -3   9   3       30.97       43.23      9.31 o 
  -2   9   3       33.35       31.87      7.38 o 
  -1   9   3        7.13        9.47      5.13 o 
   0   9   3       16.72       21.85      6.00 o 
   1   9   3       68.29       73.56      9.11 o 
   2   9   3        1.75        0.12      4.10 o 
   3   9   3        0.40       -4.54      4.22 o 
   4   9   3       60.04       64.29     10.81 o 
   5   9   3       16.14       11.56      7.77 o 
   6   9   3        0.27       -2.92      8.80 o 
  -5  10   3        4.88        9.15      6.98 o 
  -4  10   3        4.02        1.74      6.07 o 
  -3  10   3       47.79       67.57     10.85 o 
  -2  10   3       98.86       94.23      9.90 o 
  -1  10   3      138.66      132.26     10.65 o 
   0  10   3       16.76       19.96      6.55 o 
   1  10   3        0.13       -3.20      4.26 o 
   2  10   3        7.00        5.48      6.04 o 
   3  10   3        2.75       -0.95      5.56 o 
   4  10   3        3.25        9.15      7.49 o 
   5  10   3        0.28       -5.21      7.30 o 
  -4  11   3        0.41       -5.33      6.39 o 
  -3  11   3        4.21        1.62      6.63 o 
  -2  11   3        0.49       -0.04      6.00 o 
  -1  11   3      325.95      324.75     16.65 o 
   0  11   3        3.45        3.31      5.36 o 
   1  11   3        1.26       -4.77      4.93 o 
   2  11   3        0.44       -3.27      4.62 o 
   3  11   3        4.37       -1.50      5.17 o 
   4  11   3        3.92        5.40      7.57 o 
   5  11   3        6.06        5.40      9.07 o 
  -4  12   3        0.46       -7.99      5.33 o 
  -3  12   3        2.07       -1.93      6.47 o 
  -2  12   3        7.52        4.22      6.75 o 
  -1  12   3       18.15       32.42      8.91 o 
   0  12   3       78.74      113.01     13.41 o 
   1  12   3        4.90        2.80      4.93 o 
   2  12   3        5.07        2.37      6.31 o 
   3  12   3       13.05       12.03      7.14 o 
   4  12   3        4.40       -0.71      7.10 o 
  -3  13   3        0.55       -2.84      7.46 o 
  -2  13   3       11.83       13.65      8.52 o 
  -1  13   3        3.65        2.33      6.35 o 
   0  13   3       11.96       17.36      7.57 o 
   1  13   3        0.00        1.10      5.96 o 
   2  13   3        0.84        2.72      6.19 o 
   3  13   3        2.72        0.67      7.30 o 
  -2  14   3        1.61        4.10      7.69 o 
  -1  14   3        0.57       -8.09      5.60 o 
   0  14   3        0.31       -2.29      7.18 o 
   1  14   3        1.44        1.22      6.82 o 
   2  14   3        0.20        0.91      6.55 o 
  -1 -13   4        7.87        5.72      8.44 o 
   0 -13   4        1.05        1.66      8.01 o 
   1 -13   4       16.89        8.13      8.60 o 
  -2 -12   4       11.81       11.83      8.09 o 
  -1 -12   4       55.37       61.89     11.91 o 
   0 -12   4       21.42       14.24      7.85 o 
   1 -12   4        0.00       -2.92      6.90 o 
   2 -12   4        0.55       -2.13      7.73 o 
  -2 -11   4        2.17        1.89      6.15 o 
  -1 -11   4        3.92        3.16      6.15 o 
   0 -11   4       55.46       52.15     10.22 o 
   1 -11   4        5.36       -1.85      6.43 o 
   2 -11   4        0.10        1.07      6.94 o 
   3 -11   4        0.04       -0.75      6.94 o 
  -4 -10   4       20.25       20.98      9.15 o 
  -3 -10   4       28.48       37.71      8.68 o 
  -2 -10   4        0.01        2.04      3.79 o 
  -1 -10   4       24.27       22.14      4.83 o 
   0 -10   4       30.53       31.92      5.39 o 
   1 -10   4       20.29        6.75      6.94 o 
   2 -10   4        0.07       -2.17      5.92 o 
   3 -10   4        1.26        3.67      7.42 o 
   4 -10   4        1.86       -3.31      5.88 o 
  -5  -9   4        3.70        1.07      7.10 o 
  -4  -9   4       12.86       15.34      7.57 o 
  -3  -9   4      105.78       94.08     11.87 o 
  -2  -9   4      147.92      138.03     13.27 o 
  -1  -9   4      251.39      243.33     11.22 o 
   0  -9   4       33.30       29.95      5.45 o 
   1  -9   4       27.81       23.90      5.09 o 
   2  -9   4      142.32      128.62      8.95 o 
   3  -9   4        5.86        0.55      4.40 o 
   4  -9   4        6.85        4.69      5.88 o 
  -5  -8   4        0.59       -4.97      5.96 o 
  -4  -8   4        8.04        4.65      6.31 o 
  -3  -8   4       10.68        9.21      3.79 o 
  -2  -8   4        2.07        0.01      2.99 o 
  -1  -8   4      139.59      133.06      8.46 o 
   0  -8   4      544.84      543.40     13.33 o 
   1  -8   4      363.26      355.07     18.60 o 
   2  -8   4       38.96       43.80     11.81 o 
   3  -8   4       11.62        9.99      5.14 o 
   4  -8   4        8.54        2.29      7.26 o 
   5  -8   4        1.52       -3.59      6.55 o 
  -5  -7   4       10.98        3.31      7.02 o 
  -4  -7   4        5.51        7.85      6.39 o 
  -3  -7   4        0.82       -1.88      2.68 o 
  -2  -7   4        0.86        0.00      2.74 o 
  -1  -7   4       28.94       28.17      4.63 o 
   0  -7   4      103.21       89.71      5.69 o 
   1  -7   4       60.03       61.38      8.26 o 
   2  -7   4       95.49       91.88     19.45 o 
   3  -7   4       11.18       14.87      8.13 o 
   4  -7   4       71.56       63.51     10.97 o 
   5  -7   4       56.51       72.81     13.06 o 
  -6  -6   4        0.15       -0.28      7.14 o 
  -5  -6   4       20.54        6.90      6.82 o 
  -4  -6   4       42.88       35.03      8.64 o 
  -3  -6   4       57.69       59.21      5.80 o 
  -2  -6   4       19.26       27.57      4.02 o 
  -1  -6   4        0.35        0.99      2.31 o 
   0  -6   4       40.03       42.04      4.52 o 
   1  -6   4        2.64        0.72      2.77 o 
   2  -6   4        6.90        5.25      6.11 o 
   3  -6   4       49.25       73.76     11.08 o 
   4  -6   4        3.07        3.47      6.07 o 
   5  -6   4        0.67        1.70      6.67 o 
   6  -6   4        8.48        8.32      8.72 o 
  -6  -5   4        0.01        3.75      7.18 o 
  -5  -5   4        0.79       -4.77      4.65 o 
  -4  -5   4        0.46       -0.55      5.17 o 
  -3  -5   4      121.71      120.83      6.17 o 
  -2  -5   4       25.09       26.95      3.75 o 
  -1  -5   4       33.10       34.51      3.84 o 
   0  -5   4       13.93       17.85      3.10 o 
   1  -5   4      926.59      888.20     14.93 o 
   2  -5   4       53.02       73.72      9.59 o 
   3  -5   4      187.52      194.15     11.79 o 
   4  -5   4       21.33        8.09      6.55 o 
   5  -5   4        0.21       -4.81      5.52 o 
   6  -5   4        0.03       -1.46      6.78 o 
  -6  -4   4       12.71        7.34      7.97 o 
  -5  -4   4       32.10       39.80     10.45 o 
  -4  -4   4       28.44       18.38      7.06 o 
  -3  -4   4       35.93       39.99      7.12 o 
  -2  -4   4       29.20       27.49      9.88 o 
  -1  -4   4       24.51       23.81      3.24 o 
   0  -4   4      225.11      230.16      6.74 o 
   1  -4   4      532.09      520.39     15.82 o 
   2  -4   4      544.94      501.93     16.37 o 
   3  -4   4       67.47       66.90      7.46 o 
   4  -4   4       40.57       54.51     10.22 o 
   5  -4   4       12.65        5.21      6.47 o 
   6  -4   4        0.74       -2.64      5.88 o 
  -6  -3   4        0.05        1.78      6.94 o 
  -5  -3   4        5.50       15.07      7.57 o 
  -4  -3   4       40.26       36.18      5.13 o 
  -3  -3   4        8.38        6.00      2.78 o 
  -2  -3   4      557.67      584.33     10.53 o 
  -1  -3   4      681.58      661.17     19.72 o 
   0  -3   4      145.69      124.64      6.49 o 
   1  -3   4     2159.29     2182.12     34.47 o 
   2  -3   4       95.19       97.63      7.42 o 
   3  -3   4        0.82        0.91      3.75 o 
   4  -3   4      105.25      100.15      9.35 o 
   5  -3   4        4.09       -3.75      5.09 o 
   6  -3   4        0.07        6.04      6.67 o 
  -6  -2   4        0.19       -7.53      5.60 o 
  -5  -2   4       34.42       32.70      9.11 o 
  -4  -2   4        0.00       -0.58      2.77 o 
  -3  -2   4       12.96       12.88      2.25 o 
  -2  -2   4      326.12      334.33      9.79 o 
  -1  -2   4     1622.21     1678.36     14.44 o 
   0  -2   4      522.03      448.29     12.58 o 
   1  -2   4      438.19      442.33     13.10 o 
   2  -2   4      315.22      308.69     11.83 o 
   3  -2   4      694.74      668.43     19.33 o 
   4  -2   4       61.35       82.12     10.37 o 
   5  -2   4       70.44       74.23     11.56 o 
   6  -2   4        3.53        4.89      7.14 o 
  -6  -1   4        0.08       -4.18      6.23 o 
  -5  -1   4        0.32       -0.08      6.35 o 
  -4  -1   4        0.13       -2.96      4.14 o 
  -3  -1   4        2.47       -0.34      1.56 o 
  -2  -1   4        6.57        7.80      2.29 o 
  -1  -1   4      647.69      631.87      6.88 o 
   0  -1   4       98.37       91.19      9.72 o 
   1  -1   4     2963.36     2881.39     38.77 o 
   2  -1   4        0.44        0.59      3.27 o 
   3  -1   4      332.68      349.32     13.61 o 
   4  -1   4       82.14       78.38      8.20 o 
   5  -1   4        2.39        5.72      4.78 o 
   6  -1   4       26.60       35.11      8.22 o 
   7  -1   4        3.97       14.48     11.75 o 
  -6   0   4        3.61       -2.80      7.22 o 
  -5   0   4        0.76       -7.40      4.93 o 
  -4   0   4       24.91       31.44      6.90 o 
  -3   0   4      589.50      610.98     12.19 o 
  -2   0   4       32.09       44.60      3.42 o 
  -1   0   4     2660.49     2536.41     24.25 o 
   0   0   4       85.16       90.09      6.11 o 
   1   0   4      343.23      384.72      6.00 o 
   2   0   4      372.24      329.68      8.07 o 
   3   0   4       37.35       31.71      6.07 o 
   4   0   4      313.96      333.41     11.81 o 
   5   0   4       38.99       41.10      7.38 o 
   6   0   4        1.59        3.52      6.02 o 
   7   0   4        0.17        2.48      7.86 o 
  -6   1   4        1.06        5.21      7.97 o 
  -5   1   4        1.52       -5.48      5.68 o 
  -4   1   4       64.13       68.75      6.88 o 
  -3   1   4     1126.75     1187.09     20.18 o 
  -2   1   4     1658.63     1808.85     21.12 o 
  -1   1   4     9301.50     9267.32     90.17 o 
   0   1   4     2882.29     2907.07     30.89 o 
   1   1   4       23.95       30.40      4.10 o 
   2   1   4      450.24      457.72      9.50 o 
   3   1   4       73.19       82.33      4.29 o 
   4   1   4       55.37       57.43      5.51 o 
   5   1   4       26.82       27.15     10.95 o 
   6   1   4        1.76       -4.15      8.44 o 
   7   1   4        1.71       17.36     11.24 o 
  -6   2   4        7.21        2.96      6.82 o 
  -5   2   4       14.25       13.69      6.67 o 
  -4   2   4        9.57        4.99      4.16 o 
  -3   2   4        2.78        6.95      3.04 o 
  -2   2   4      183.66      195.84      6.40 o 
  -1   2   4     1352.93     1257.16     11.14 o 
   0   2   4    39100.07    38523.91    442.01 o 
   1   2   4     2194.89     2464.90     18.38 o 
   2   2   4      865.21      893.44      9.15 o 
   3   2   4       57.14       52.58      4.45 o 
   4   2   4        0.16       -2.85      2.32 o 
   5   2   4       14.78        5.71      3.95 o 
   6   2   4       11.39       20.09      8.42 o 
   7   2   4        2.09        7.58     13.83 o 
  -6   3   4       10.18        6.98      8.48 o 
  -5   3   4        8.26        5.44      6.75 o 
  -4   3   4       33.65       45.70      5.58 o 
  -3   3   4        9.79        6.82      4.54 o 
  -2   3   4        2.48        1.22      2.76 o 
  -1   3   4      252.68      240.57      5.15 o 
   0   3   4     2112.85     2135.36     16.39 o 
   1   3   4       15.63        9.64      1.65 o 
   2   3   4       70.50       69.00      2.62 o 
   3   3   4      545.31      587.42     14.06 o 
   4   3   4       55.77       64.70      5.82 o 
   5   3   4       14.42       16.33      4.95 o 
   6   3   4       13.62       14.49      7.11 o 
   7   3   4        0.21       -2.16     17.63 o 
  -6   4   4        1.03       -4.10      8.09 o 
  -5   4   4        3.22       -1.66      5.68 o 
  -4   4   4      262.37      245.58     13.61 o 
  -3   4   4      280.84      286.01     12.46 o 
  -2   4   4      359.15      339.20      7.72 o 
  -1   4   4        1.71        0.91      2.09 o 
   0   4   4       26.21       32.35      6.35 o 
   1   4   4      128.77      134.03      3.50 o 
   2   4   4        1.77        0.35      1.28 o 
   3   4   4        8.16        6.17      1.47 o 
   4   4   4        3.36        2.60      3.05 o 
   5   4   4        7.71       15.58      7.18 o 
   6   4   4        1.39        3.54     10.55 o 
   7   4   4        2.93       13.37     31.32 o 
  -6   5   4        5.45        7.85      8.13 o 
  -5   5   4        3.30       12.54      8.13 o 
  -4   5   4       91.52       87.05      8.99 o 
  -3   5   4       87.53       80.63      5.76 o 
  -2   5   4      302.15      271.65      7.15 o 
  -1   5   4     1326.88     1276.31     24.18 o 
   0   5   4      204.55      221.21      8.84 o 
   1   5   4        1.99       -0.80      1.49 o 
   2   5   4       47.40       47.57      6.09 o 
   3   5   4      259.84      243.13      6.05 o 
   4   5   4       29.14       25.25      4.86 o 
   5   5   4        5.24        5.24      4.70 o 
   6   5   4        4.70        2.60      7.34 o 
  -6   6   4        9.45       11.48      9.03 o 
  -5   6   4       71.72       94.23     12.78 o 
  -4   6   4        2.25       -6.98      5.01 o 
  -3   6   4       65.20       66.87     10.53 o 
  -2   6   4       55.25       52.30      5.94 o 
  -1   6   4      208.10      183.13      6.43 o 
   0   6   4      153.16      149.73      8.05 o 
   1   6   4       44.53       45.12      3.63 o 
   2   6   4       86.14       83.01      4.39 o 
   3   6   4       36.74       44.19      5.03 o 
   4   6   4        1.56        2.04      3.45 o 
   5   6   4        8.62        2.54      6.67 o 
   6   6   4        1.16       -2.73      4.95 o 
  -5   7   4        6.01        3.12      4.50 o 
  -4   7   4       16.02       12.58      5.40 o 
  -3   7   4       77.17       81.57      9.55 o 
  -2   7   4       11.30        8.64      4.69 o 
  -1   7   4      236.21      240.49     10.97 o 
   0   7   4        9.43       10.93      4.30 o 
   1   7   4      421.26      430.85      9.70 o 
   2   7   4        1.94        2.76      2.26 o 
   3   7   4       74.88       80.37      5.57 o 
   4   7   4      136.99      130.58     12.13 o 
   5   7   4       22.84       16.67      5.73 o 
   6   7   4        6.16        0.98      5.45 o 
  -5   8   4        7.02        2.09      4.58 o 
  -4   8   4        9.43        5.01      5.88 o 
  -3   8   4       40.63       52.58      9.03 o 
  -2   8   4      177.56      153.12     10.06 o 
  -1   8   4        2.54        6.23      4.34 o 
   0   8   4        1.19       -0.79      2.92 o 
   1   8   4       80.43       80.59      7.97 o 
   2   8   4        0.07       -2.09      3.59 o 
   3   8   4        7.23        3.75      3.03 o 
   4   8   4      114.07      103.37      7.12 o 
   5   8   4        0.39       -2.32      4.46 o 
   6   8   4        1.96       -5.75      6.92 o 
  -5   9   4        0.94       -0.71      4.85 o 
  -4   9   4        0.70       -6.47      5.29 o 
  -3   9   4        8.83       11.99      6.15 o 
  -2   9   4       35.50       41.34      7.81 o 
  -1   9   4       14.52       14.63      5.48 o 
   0   9   4        6.44        3.91      4.14 o 
   1   9   4       66.37       71.91      9.55 o 
   2   9   4        7.91        8.76      5.21 o 
   3   9   4       17.02       18.38      6.75 o 
   4   9   4       29.16       45.87      9.86 o 
   5   9   4        3.67       -0.51      6.59 o 
   6   9   4        0.10        4.73      8.36 o 
  -5  10   4        0.74       -1.26      6.23 o 
  -4  10   4        9.80        3.47      6.94 o 
  -3  10   4       16.58       16.84      7.81 o 
  -2  10   4        5.14        4.97      6.51 o 
  -1  10   4        6.56        4.22      5.05 o 
   0  10   4        5.16        8.40      5.52 o 
   1  10   4        3.08       -1.14      4.38 o 
   2  10   4       20.12       19.72      7.06 o 
   3  10   4        0.01       -0.95      5.01 o 
   4  10   4        0.83        4.30      6.35 o 
   5  10   4        2.07       -1.46      7.49 o 
  -4  11   4       34.08       42.99     10.18 o 
  -3  11   4        0.54       -3.59      5.68 o 
  -2  11   4       20.65       26.98      9.03 o 
  -1  11   4       80.31       96.13     11.48 o 
   0  11   4       18.41       26.63      7.57 o 
   1  11   4       14.97       16.57      7.18 o 
   2  11   4        5.10        0.59      5.01 o 
   3  11   4        0.51       -2.52      5.68 o 
   4  11   4        0.07       -0.36      5.76 o 
   5  11   4        0.18       -6.23      7.30 o 
  -4  12   4        0.59       -6.07      6.11 o 
  -3  12   4        0.59       -1.62      6.90 o 
  -2  12   4        0.12        1.50      6.04 o 
  -1  12   4       91.94      115.41     11.48 o 
   0  12   4      331.27      310.82     17.20 o 
   1  12   4        0.14       -4.85      4.97 o 
   2  12   4       30.31       19.29      7.49 o 
   3  12   4       17.40       18.18      8.48 o 
   4  12   4        0.20        1.74      6.94 o 
  -3  13   4        9.44       -1.26      7.81 o 
  -2  13   4        0.72       -3.23      6.71 o 
  -1  13   4        0.01        0.39      6.27 o 
   0  13   4        2.76        1.38      5.60 o 
   1  13   4        3.07        3.79      5.92 o 
   2  13   4        0.52        5.44      6.59 o 
   3  13   4        6.47       11.16      7.26 o 
  -2  14   4       25.55       25.99      9.47 o 
  -1  14   4        0.06       -3.43      6.63 o 
   0  14   4        0.65        1.34      6.04 o 
   1  14   4        1.44       -6.27      6.63 o 
   2  14   4        0.66       -1.74      7.06 o 
  -1 -12   5        0.25        3.08      7.53 o 
   0 -12   5        1.56       -5.09      5.84 o 
   1 -12   5        0.75       -2.29      6.75 o 
   2 -12   5       43.08       43.70     12.78 o 
  -1 -11   5        0.29       -5.60      5.36 o 
   0 -11   5        5.12       10.97      7.49 o 
   1 -11   5        2.82       -0.91      7.57 o 
   2 -11   5        0.05       -2.17      6.00 o 
   3 -11   5        7.46       -2.09      8.60 o 
  -4 -10   5        1.08        4.65      6.47 o 
  -3 -10   5        2.59        0.75      5.52 o 
  -2 -10   5       21.61       40.04      8.48 o 
  -1 -10   5       10.77        2.95      3.96 o 
   0 -10   5        9.97        8.71      9.47 o 
   1 -10   5        5.95        6.67      4.36 o 
   2 -10   5        4.59        6.04      6.67 o 
   3 -10   5        0.41       -6.63      7.06 o 
   4 -10   5        5.42        9.43      7.49 o 
  -4  -9   5        5.31        2.25      5.64 o 
  -3  -9   5        4.56        1.14      5.13 o 
  -2  -9   5       24.19       21.10      4.77 o 
  -1  -9   5       60.31       62.83     18.95 o 
   0  -9   5        0.06       -5.62      3.75 o 
   1  -9   5        7.54        3.37      4.08 o 
   2  -9   5        0.04        0.58      4.59 o 
   3  -9   5        0.43       -1.66      4.25 o 
   4  -9   5        9.44        4.91      5.51 o 
  -5  -8   5        0.46        1.70      6.35 o 
  -4  -8   5       63.66       70.25     11.52 o 
  -3  -8   5        1.19       -0.36      4.81 o 
  -2  -8   5        5.85        0.65      3.49 o 
  -1  -8   5        5.62        0.04      3.60 o 
   0  -8   5      640.79      645.55     32.78 o 
   1  -8   5       77.16       96.99      8.14 o 
   2  -8   5       46.39       45.47      6.70 o 
   3  -8   5       15.85       20.06      5.61 o 
   4  -8   5        0.26       -6.86      7.77 o 
   5  -8   5        4.15       -9.31      8.36 o 
  -5  -7   5       14.55       16.17      8.01 o 
  -4  -7   5       12.81       20.12      7.89 o 
  -3  -7   5       11.67        6.67      5.13 o 
  -2  -7   5        0.07       -2.08      2.49 o 
  -1  -7   5       38.40       33.32      5.08 o 
   0  -7   5       85.00       87.08      5.77 o 
   1  -7   5      642.36      617.01     14.30 o 
   2  -7   5       64.52       70.59      7.42 o 
   3  -7   5       52.94       61.02     11.52 o 
   4  -7   5       28.80       39.92     10.61 o 
   5  -7   5        6.57        3.71      7.61 o 
  -5  -6   5       13.27       11.28      8.13 o 
  -4  -6   5        0.84       -1.34      4.93 o 
  -3  -6   5        1.06       -4.97      3.31 o 
  -2  -6   5       77.53       73.57      5.08 o 
  -1  -6   5       59.26       65.37      7.26 o 
   0  -6   5       34.70       34.34      4.66 o 
   1  -6   5      521.48      523.10     12.52 o 
   2  -6   5       46.69       54.39      9.70 o 
   3  -6   5        0.02       -0.32      6.63 o 
   4  -6   5       16.36       24.06      8.68 o 
   5  -6   5       39.92       44.22     10.85 o 
   6  -6   5        0.98      -10.02      6.98 o 
  -6  -5   5        1.20       -1.58      7.61 o 
  -5  -5   5        2.06        1.62      5.88 o 
  -4  -5   5       32.35       35.46      8.48 o 
  -3  -5   5       54.99       59.52      9.62 o 
  -2  -5   5       77.10       72.27      4.60 o 
  -1  -5   5      363.33      364.58      9.10 o 
   0  -5   5       35.91       36.95      4.31 o 
   1  -5   5        0.77        2.98      2.80 o 
   2  -5   5      138.31      154.23     10.93 o 
   3  -5   5       91.59       82.32      9.07 o 
   4  -5   5      124.90      113.44     10.93 o 
   5  -5   5        5.14       -2.41      6.63 o 
   6  -5   5        5.74        3.51      8.01 o 
  -6  -4   5       12.89       20.55      9.94 o 
  -5  -4   5        7.66        1.30      6.04 o 
  -4  -4   5        5.99       11.28      6.47 o 
  -3  -4   5      304.15      274.59      8.56 o 
  -2  -4   5      108.82       98.64      5.00 o 
  -1  -4   5        0.59       -2.42      1.61 o 
   0  -4   5     1895.31     1954.05     22.22 o 
   1  -4   5      212.63      210.36     11.04 o 
   2  -4   5       84.55       86.34      8.13 o 
   3  -4   5      119.08      110.88      9.39 o 
   4  -4   5       15.40        7.73      6.90 o 
   5  -4   5       20.23       25.80      9.07 o 
   6  -4   5        2.67        2.80      7.02 o 
  -6  -3   5        8.92        1.85      7.02 o 
  -5  -3   5       13.85       16.61      7.85 o 
  -4  -3   5        0.58       -3.55      5.09 o 
  -3  -3   5      262.13      242.50      7.60 o 
  -2  -3   5      391.88      359.49      8.12 o 
  -1  -3   5        1.55       -0.87      1.71 o 
   0  -3   5     1250.86     1202.01     19.39 o 
   1  -3   5     1632.85     1650.64     30.77 o 
   2  -3   5        8.40        9.43      5.29 o 
   3  -3   5       32.62       31.71      7.69 o 
   4  -3   5      174.36      144.80     11.28 o 
   5  -3   5        8.21        5.72      7.30 o 
   6  -3   5        4.44        2.13      7.34 o 
  -6  -2   5        0.01       -3.47      5.44 o 
  -5  -2   5       98.04      100.43     13.57 o 
  -4  -2   5       34.27       30.89      8.40 o 
  -3  -2   5       21.57       24.54      3.50 o 
  -2  -2   5     1648.28     1673.82     15.54 o 
  -1  -2   5        0.06        0.53      1.18 o 
   0  -2   5      104.55       96.09      6.75 o 
   1  -2   5      147.84      113.68      7.69 o 
   2  -2   5     1560.11     1466.75     28.48 o 
   3  -2   5       33.26       39.33      7.26 o 
   4  -2   5      183.65      153.60     11.32 o 
   5  -2   5        8.51       14.44      7.14 o 
   6  -2   5       11.71       12.98      7.93 o 
  -6  -1   5        6.97        1.03      6.90 o 
  -5  -1   5       16.19       13.57      7.34 o 
  -4  -1   5        6.11        5.15      3.12 o 
  -3  -1   5        0.79        0.55      2.25 o 
  -2  -1   5        1.10        3.15      1.43 o 
  -1  -1   5     2497.90     2512.07     19.35 o 
   0  -1   5      104.14       97.88      7.20 o 
   1  -1   5      276.91      283.84     10.81 o 
   2  -1   5      714.56      660.42     17.71 o 
   3  -1   5       14.09       16.88      5.72 o 
   4  -1   5        4.10       -2.52      4.38 o 
   5  -1   5      186.81      178.49     13.45 o 
   6  -1   5        1.71        2.60      7.02 o 
  -6   0   5       15.11       16.33      8.91 o 
  -5   0   5       40.47       45.05     10.30 o 
  -4   0   5       84.84       81.07      5.34 o 
  -3   0   5       31.30       34.97      4.46 o 
  -2   0   5       64.15       59.27      4.01 o 
  -1   0   5       62.19       73.42      3.85 o 
   0   0   5      187.45      188.38      5.65 o 
   1   0   5       10.20       10.14      2.35 o 
   2   0   5       80.57       81.85      6.31 o 
   3   0   5       49.26       42.52      6.86 o 
   4   0   5        3.59       -1.50      4.26 o 
   5   0   5       15.03        7.30      6.35 o 
   6   0   5       34.65       46.31     11.60 o 
   7   0   5        6.25        0.47     10.61 o 
  -6   1   5       12.59       10.81      8.68 o 
  -5   1   5       14.97       20.59      7.89 o 
  -4   1   5      121.30      133.92      6.86 o 
  -3   1   5      234.82      251.43     11.87 o 
  -2   1   5      304.30      255.48      7.64 o 
  -1   1   5      359.29      377.60      8.17 o 
   0   1   5       49.83       42.17      2.19 o 
   1   1   5     1968.41     2018.96     17.00 o 
   2   1   5       37.59       38.97      4.03 o 
   3   1   5       32.59       39.26      4.64 o 
   4   1   5        7.10        3.79      2.84 o 
   5   1   5      170.05      164.99     10.06 o 
   6   1   5        5.64        5.72      6.33 o 
   7   1   5        6.87       12.40      9.54 o 
  -6   2   5        0.00       -3.47      7.97 o 
  -5   2   5        0.15        4.42      5.88 o 
  -4   2   5       31.50       35.96      5.32 o 
  -3   2   5      149.27      154.25      6.81 o 
  -2   2   5      890.51      892.72     10.28 o 
  -1   2   5       59.11       59.32      2.41 o 
   0   2   5      484.54      545.51      9.61 o 
   1   2   5     2879.52     2817.46     23.95 o 
   2   2   5       98.19       98.57      3.55 o 
   3   2   5        0.57       -2.99      1.99 o 
   4   2   5       60.32       54.46      5.30 o 
   5   2   5       10.59        5.90      3.94 o 
   6   2   5        9.92        7.99     15.28 o 
   7   2   5        0.67       -1.69     11.34 o 
  -6   3   5       13.21       20.35      9.35 o 
  -5   3   5        0.41       -2.60      5.52 o 
  -4   3   5        1.05       -0.31      2.79 o 
  -3   3   5       71.45       67.87      4.76 o 
  -2   3   5       56.81       52.76      3.05 o 
  -1   3   5       69.26       60.59      2.69 o 
   0   3   5      901.12      947.81      9.76 o 
   1   3   5      188.82      188.81      4.41 o 
   2   3   5      126.31      122.97      4.53 o 
   3   3   5       34.42       47.96      4.73 o 
   4   3   5        3.17        3.54      2.84 o 
   5   3   5       16.90       22.47      5.27 o 
   6   3   5       42.30       63.82      8.48 o 
   7   3   5        0.17       -1.93     13.73 o 
  -6   4   5        6.15        0.87      7.85 o 
  -5   4   5        3.07        9.39      7.53 o 
  -4   4   5       66.53       83.35     18.09 o 
  -3   4   5        0.25       -1.86      2.38 o 
  -2   4   5       76.95       67.02      3.74 o 
  -1   4   5      117.62      107.78      3.38 o 
   0   4   5       33.53       36.35      2.29 o 
   1   4   5       96.95       88.51      3.14 o 
   2   4   5       55.36       61.69      8.25 o 
   3   4   5       59.84       64.46      3.16 o 
   4   4   5      104.31      101.78      5.80 o 
   5   4   5        0.83       -3.81      3.35 o 
   6   4   5        6.17        9.68      5.76 o 
  -6   5   5        0.62        1.03      8.05 o 
  -5   5   5       40.44       43.58      7.93 o 
  -4   5   5       68.27       58.77      9.59 o 
  -3   5   5       64.55       69.44      5.07 o 
  -2   5   5        0.04       -2.44      1.96 o 
  -1   5   5      268.11      236.66      5.49 o 
   0   5   5       87.58       93.81      2.86 o 
   1   5   5      134.18      119.31      3.55 o 
   2   5   5        9.09        7.58      1.77 o 
   3   5   5       13.10       10.56      2.08 o 
   4   5   5        0.24        0.58      3.03 o 
   5   5   5        2.31       -0.92      3.71 o 
   6   5   5        7.13       10.83      7.33 o 
  -5   6   5        0.74        1.22      7.14 o 
  -4   6   5       29.19       34.20      5.18 o 
  -3   6   5       22.91       19.25      4.22 o 
  -2   6   5        0.59       -0.47      2.11 o 
  -1   6   5       54.50       50.65      2.72 o 
   0   6   5       35.80       56.84      6.71 o 
   1   6   5        8.43        5.00      2.01 o 
   2   6   5       16.95       18.85      2.59 o 
   3   6   5       69.89       66.39      4.55 o 
   4   6   5       68.77       90.05      8.15 o 
   5   6   5        0.84       -0.22      4.01 o 
   6   6   5        8.55       27.47     11.56 o 
  -4   7   5        5.47        2.41      5.17 o 
  -3   7   5        0.18       -0.47      4.02 o 
  -2   7   5       87.08       95.06      7.85 o 
  -1   7   5       49.53       51.12      6.98 o 
   0   7   5      143.80      126.22      8.20 o 
   1   7   5       84.45       57.76      6.98 o 
   2   7   5        5.09        5.11      2.21 o 
   3   7   5      177.70      203.53     12.94 o 
   4   7   5       90.45      107.25     10.85 o 
   5   7   5        2.22        5.21      7.46 o 
   6   7   5        0.31        6.15      9.13 o 
  -5   8   5       18.61       17.20      6.47 o 
  -4   8   5       14.35       20.31      7.06 o 
  -3   8   5        0.57       -3.91      4.46 o 
  -2   8   5        9.30        6.19      4.93 o 
  -1   8   5      130.23      134.31      8.84 o 
   0   8   5      107.49      110.80      8.32 o 
   1   8   5      206.46      226.41     11.79 o 
   2   8   5      101.60      101.29      8.95 o 
   3   8   5       39.53       48.12      8.68 o 
   4   8   5      248.30      231.62      9.94 o 
   5   8   5        0.37       -3.19      3.87 o 
   6   8   5        0.70       14.14     14.49 o 
  -5   9   5        4.01        1.18      5.44 o 
  -4   9   5        1.62       -1.54      5.56 o 
  -3   9   5        1.53       -2.37      4.42 o 
  -2   9   5        0.06        3.20      5.09 o 
  -1   9   5        1.13        4.89      4.30 o 
   0   9   5      158.34      157.27     10.22 o 
   1   9   5        0.51        5.25      4.30 o 
   2   9   5       91.41       90.96      9.43 o 
   3   9   5        2.12       -3.94      4.06 o 
   4   9   5       22.46       31.36      9.31 o 
   5   9   5       91.40       83.98     13.77 o 
  -5  10   5        3.56       -6.00      5.96 o 
  -4  10   5       12.43       22.84      8.20 o 
  -3  10   5        1.71        2.84      6.39 o 
  -2  10   5       38.37       53.61      9.66 o 
  -1  10   5        0.58       -1.81      3.75 o 
   0  10   5       28.15       42.72      7.85 o 
   1  10   5        8.45       12.31      6.04 o 
   2  10   5        2.95       -0.51      4.58 o 
   3  10   5        7.88        3.31      5.25 o 
   4  10   5        0.20        1.14      6.31 o 
   5  10   5        0.01        0.04      7.61 o 
  -4  11   5        1.89       -3.79      6.04 o 
  -3  11   5        2.99        0.99      6.11 o 
  -2  11   5       27.15       36.53      8.84 o 
  -1  11   5       35.21       52.82      8.99 o 
   0  11   5        3.66        2.25      5.72 o 
   1  11   5       72.37      102.99     12.11 o 
   2  11   5        5.77        3.83      5.40 o 
   3  11   5       10.21        9.78      6.90 o 
   4  11   5       15.35       15.70      7.73 o 
   5  11   5       14.22       15.30      9.86 o 
  -3  12   5       15.63       20.31      8.64 o 
  -2  12   5       17.35        6.82      7.81 o 
  -1  12   5        4.96        1.70      5.92 o 
   0  12   5        0.36       -3.12      5.05 o 
   1  12   5       69.19       89.85     12.07 o 
   2  12   5       46.32       64.61     10.89 o 
   3  12   5        9.81       20.95      7.89 o 
   4  12   5       10.99       13.61      8.64 o 
  -3  13   5        0.87       -8.09      6.63 o 
  -2  13   5        0.43       -0.47      6.71 o 
  -1  13   5        0.01       -3.39      6.19 o 
   0  13   5       36.48       36.13      9.11 o 
   1  13   5        4.28        1.62      6.31 o 
   2  13   5       24.08       31.60      8.84 o 
   3  13   5        3.87        3.27      6.59 o 
  -2  14   5        0.00       -1.97      6.47 o 
  -1  14   5        0.25       -3.87      6.27 o 
   0  14   5        0.25       -2.92      6.11 o 
   1  14   5        0.06        0.32      5.72 o 
   2  14   5        0.69       -2.17      6.00 o 
   0 -12   6        0.16       -6.63      6.94 o 
   1 -12   6        7.65       12.70      8.80 o 
   0 -11   6       12.17       12.94      7.81 o 
   1 -11   6        0.89       -7.49      7.22 o 
   2 -11   6       22.67        0.95      6.94 o 
  -3 -10   6        0.86        5.44      6.51 o 
  -2 -10   6        3.25        6.11      5.40 o 
  -1 -10   6        4.26        7.21      4.34 o 
   0 -10   6       10.33       17.86      5.09 o 
   1 -10   6        5.94        3.02      4.24 o 
   2 -10   6       15.38       11.56      7.89 o 
   3 -10   6       36.18       28.32     10.14 o 
  -4  -9   6        1.35        6.82      6.55 o 
  -3  -9   6       14.17       25.05      8.20 o 
  -2  -9   6       13.45       18.66      7.30 o 
  -1  -9   6        8.71       10.79      5.25 o 
   0  -9   6        3.91        2.34      4.20 o 
   1  -9   6       11.35       17.53      5.03 o 
   2  -9   6        9.30        8.62      5.19 o 
   3  -9   6       27.84       28.14     12.66 o 
   4  -9   6        3.04       -0.70      7.44 o 
  -4  -8   6        8.49        3.63      7.06 o 
  -3  -8   6        2.66        3.35      5.44 o 
  -2  -8   6        0.04       -2.64      4.06 o 
  -1  -8   6      399.40      375.20     21.79 o 
   0  -8   6       14.06       13.02      5.74 o 
   1  -8   6       50.34       65.63      7.16 o 
   2  -8   6       99.31      106.25     12.68 o 
   3  -8   6        9.50       12.76      5.12 o 
   4  -8   6       15.74        7.57      8.17 o 
   5  -8   6        0.15      -11.16      8.20 o 
  -5  -7   6        3.75       -1.66      7.34 o 
  -4  -7   6        4.53        9.98      7.38 o 
  -3  -7   6        6.48        6.86      5.84 o 
  -2  -7   6       19.63       25.72      7.42 o 
  -1  -7   6       25.15       35.36     10.28 o 
   0  -7   6      502.71      499.12     14.54 o 
   1  -7   6       12.96       16.07      4.78 o 
   2  -7   6      651.05      653.20     16.09 o 
   3  -7   6       42.91       44.77     10.41 o 
   4  -7   6        0.67       -5.72      7.97 o 
   5  -7   6       33.96       41.93     12.54 o 
  -5  -6   6        3.51        3.12      7.10 o 
  -4  -6   6       17.68       18.85      8.13 o 
  -3  -6   6       11.90       12.23      5.68 o 
  -2  -6   6        0.44        1.74      4.42 o 
  -1  -6   6      384.34      380.07     10.33 o 
   0  -6   6      102.83      104.60     13.75 o 
   1  -6   6        1.51        0.68      3.46 o 
   2  -6   6      172.06      204.05     13.69 o 
   3  -6   6       46.12       69.70     12.11 o 
   4  -6   6       22.86       17.87      9.07 o 
   5  -6   6        0.58       -4.46      7.85 o 
  -5  -5   6        2.00        3.35      7.46 o 
  -4  -5   6        0.27       -2.21      5.09 o 
  -3  -5   6        1.13       -1.50      4.14 o 
  -2  -5   6      173.17      152.85      8.38 o 
  -1  -5   6      142.90      139.19      6.15 o 
   0  -5   6      191.23      192.32      8.40 o 
   1  -5   6      139.03      129.80      6.59 o 
   2  -5   6      109.72      119.24     10.61 o 
   3  -5   6       23.28       31.44      8.91 o 
   4  -5   6        0.01       -2.09      6.31 o 
   5  -5   6        8.00        5.29      8.09 o 
   6  -5   6        3.39        1.78      8.24 o 
  -6  -4   6       11.12        4.30      7.77 o 
  -5  -4   6        0.52       -2.84      6.47 o 
  -4  -4   6       91.63       80.59     11.99 o 
  -3  -4   6       16.08       25.92      7.26 o 
  -2  -4   6       34.47       32.32      3.82 o 
  -1  -4   6      641.78      628.81     11.44 o 
   0  -4   6      599.57      596.55     38.89 o 
   1  -4   6      266.74      246.73     12.70 o 
   2  -4   6       28.55       29.23      8.13 o 
   3  -4   6        6.86       -0.16      5.96 o 
   4  -4   6        0.88       -6.63      5.56 o 
   5  -4   6        0.26       -4.42      5.60 o 
   6  -4   6        3.60       -1.62      7.61 o 
  -6  -3   6       42.61       32.03     11.32 o 
  -5  -3   6       76.35       88.20     13.61 o 
  -4  -3   6        0.48        7.30      6.47 o 
  -3  -3   6       31.04       46.74      8.17 o 
  -2  -3   6       29.40       29.41      3.17 o 
  -1  -3   6      381.23      344.96     11.85 o 
   0  -3   6      409.78      383.57      8.44 o 
   1  -3   6        2.21       -0.79      4.65 o 
   2  -3   6      305.38      288.97     13.77 o 
   3  -3   6      161.66      149.30     10.73 o 
   4  -3   6       63.55       72.85     11.16 o 
   5  -3   6        2.29        2.05      5.76 o 
   6  -3   6       11.28        9.59      8.48 o 
  -6  -2   6        3.11        6.75      7.93 o 
  -5  -2   6       73.13       78.46     12.70 o 
  -4  -2   6       18.85       21.50      7.61 o 
  -3  -2   6       16.74       15.71      3.54 o 
  -2  -2   6      116.83      109.78      4.77 o 
  -1  -2   6       85.35       76.66      2.97 o 
   0  -2   6        0.05        0.55      3.35 o 
   1  -2   6      398.68      444.70     15.23 o 
   2  -2   6      177.80      185.98     10.85 o 
   3  -2   6      315.93      292.68     14.00 o 
   4  -2   6      350.22      352.63     16.69 o 
   5  -2   6        8.17        5.68      7.73 o 
   6  -2   6        9.76       11.48      8.13 o 
  -6  -1   6        0.34       -2.13      7.49 o 
  -5  -1   6       25.32       21.89      8.64 o 
  -4  -1   6       97.60       98.03      6.06 o 
  -3  -1   6       18.76       18.49      3.54 o 
  -2  -1   6       18.61       23.92      3.76 o 
  -1  -1   6       63.83       57.83      4.00 o 
   0  -1   6      650.24      608.00     16.45 o 
   1  -1   6       61.86       58.38      6.23 o 
   2  -1   6      126.08      126.85      8.76 o 
   3  -1   6       16.41       19.88      6.07 o 
   4  -1   6        0.17       -6.75      4.54 o 
   5  -1   6      121.77      122.87     11.60 o 
   6  -1   6       11.61        7.81      7.69 o 
  -6   0   6        0.47       -3.35      7.14 o 
  -5   0   6       14.42       13.77      8.01 o 
  -4   0   6        4.31        3.93      3.17 o 
  -3   0   6       26.68       40.13      8.78 o 
  -2   0   6      111.26       93.76      7.14 o 
  -1   0   6      174.23      165.82      6.75 o 
   0   0   6       17.32       21.33      3.24 o 
   1   0   6      502.38      492.88     10.17 o 
   2   0   6       57.07       62.91      8.01 o 
   3   0   6        0.06       -2.21      3.71 o 
   4   0   6        2.29       -0.63      4.73 o 
   5   0   6       37.82       27.26      8.60 o 
   6   0   6       14.81       14.75      8.95 o 
  -6   1   6       34.61       38.22     11.01 o 
  -5   1   6        2.73        2.33      7.22 o 
  -4   1   6       25.07       26.31      4.58 o 
  -3   1   6       29.56       29.48      4.50 o 
  -2   1   6      256.17      255.13      5.23 o 
  -1   1   6      171.30      166.74      5.82 o 
   0   1   6       27.34       32.32      2.26 o 
   1   1   6       19.14       24.08      3.00 o 
   2   1   6        3.73        6.49      4.04 o 
   3   1   6      168.40      160.24     10.12 o 
   4   1   6        2.42        1.69      3.12 o 
   5   1   6       21.30       19.05      8.01 o 
   6   1   6        0.48       -6.71      6.86 o 
  -6   2   6        3.14       -1.62      7.06 o 
  -5   2   6        3.16        4.38      6.19 o 
  -4   2   6       82.31       85.15      6.68 o 
  -3   2   6       54.47       65.15      6.69 o 
  -2   2   6     1124.27     1116.91     11.76 o 
  -1   2   6      225.09      197.48      5.10 o 
   0   2   6      508.16      497.23      7.15 o 
   1   2   6       81.90       88.67      3.51 o 
   2   2   6      552.60      582.62      9.05 o 
   3   2   6       48.07       50.08      5.38 o 
   4   2   6        4.67        2.64      3.18 o 
   5   2   6       15.62       17.20      7.22 o 
   6   2   6        3.43       -0.08      7.89 o 
  -6   3   6        7.80       10.57      9.66 o 
  -5   3   6        0.35        3.71      6.27 o 
  -4   3   6        0.13       -4.37      2.91 o 
  -3   3   6       29.44       30.65      4.68 o 
  -2   3   6      128.91      125.77      4.09 o 
  -1   3   6      515.53      568.59      7.81 o 
   0   3   6      171.15      179.09      4.30 o 
   1   3   6     2243.38     2277.37     19.14 o 
   2   3   6      647.71      646.30      9.49 o 
   3   3   6      568.71      585.95     17.91 o 
   4   3   6        0.58        0.37      3.20 o 
   5   3   6        8.71        9.93      4.26 o 
   6   3   6       30.62       30.21      8.10 o 
  -6   4   6        0.36       -1.14      8.01 o 
  -5   4   6        3.12        5.96      6.71 o 
  -4   4   6       53.40       57.90      9.17 o 
  -3   4   6       36.25       34.31      3.57 o 
  -2   4   6        3.43        2.02      1.91 o 
  -1   4   6       27.60       21.76      4.17 o 
   0   4   6      283.53      267.89      5.29 o 
   1   4   6       59.98       68.18      3.23 o 
   2   4   6      229.12      232.62      5.65 o 
   3   4   6      127.39      162.14      5.06 o 
   4   4   6        1.17       -0.84      2.54 o 
   5   4   6       30.05       33.81      5.73 o 
   6   4   6       16.77       18.13      6.02 o 
  -6   5   6        0.78        0.55      8.05 o 
  -5   5   6        0.87        6.40      4.96 o 
  -4   5   6        1.13       -2.33      3.38 o 
  -3   5   6        3.96        3.37      2.42 o 
  -2   5   6        4.05        0.89      1.77 o 
  -1   5   6       75.06       71.55      3.11 o 
   0   5   6      496.28      516.35      7.24 o 
   1   5   6       65.72       56.14      2.90 o 
   2   5   6       68.87       66.79      3.36 o 
   3   5   6       15.85       16.01      2.44 o 
   4   5   6        1.36        0.03      2.91 o 
   5   5   6       35.55       38.09      6.11 o 
   6   5   6       22.97       30.98     11.19 o 
  -5   6   6       44.37       52.93     10.97 o 
  -4   6   6       42.59       65.44     14.10 o 
  -3   6   6        0.18        1.28      2.96 o 
  -2   6   6       14.89       18.36      4.73 o 
  -1   6   6       16.02       19.22      6.84 o 
   0   6   6        7.04        8.98      1.62 o 
   1   6   6      255.59      238.53      5.25 o 
   2   6   6      206.54      202.57      7.05 o 
   3   6   6        8.28        8.06      3.04 o 
   4   6   6        8.26        3.53      3.31 o 
   5   6   6        5.81        6.95      4.30 o 
   6   6   6        2.81        6.36      5.58 o 
  -5   7   6       64.07       97.74     14.71 o 
  -4   7   6        2.01        1.03      4.89 o 
  -3   7   6      118.86      103.23      8.60 o 
  -2   7   6        8.56        1.07      4.18 o 
  -1   7   6      481.32      416.85     13.92 o 
   0   7   6      319.17      317.25     12.78 o 
   1   7   6        3.29        3.22      2.15 o 
   2   7   6       52.18       57.62      5.22 o 
   3   7   6       98.23       98.50      5.49 o 
   4   7   6       88.04       92.95      6.77 o 
   5   7   6        2.73        7.95      4.57 o 
   6   7   6        0.01        7.21      8.20 o 
  -4   8   6        3.80        0.67      5.60 o 
  -3   8   6        2.49        1.42      4.81 o 
  -2   8   6       21.89       39.76      7.30 o 
  -1   8   6       75.77       72.54      6.75 o 
   0   8   6       80.57       80.66      7.42 o 
   1   8   6      242.04      227.24     12.03 o 
   2   8   6       23.02       21.00      4.05 o 
   3   8   6        1.12        2.56      4.73 o 
   4   8   6       93.05      115.10     13.88 o 
   5   8   6       14.21       20.17      5.56 o 
   6   8   6        5.20       20.18     21.73 o 
  -4   9   6        1.21       -1.66      5.44 o 
  -3   9   6        9.63       10.65      6.51 o 
  -2   9   6       23.59       19.53      6.63 o 
  -1   9   6       88.01       84.57      7.81 o 
   0   9   6       84.42       83.07      8.20 o 
   1   9   6      136.15      137.03     10.37 o 
   2   9   6       29.31       33.57      7.49 o 
   3   9   6       20.48       23.71      7.53 o 
   4   9   6        2.05       -2.88      5.56 o 
   5   9   6       13.12        3.43      7.85 o 
  -4  10   6        0.00       -1.07      6.19 o 
  -3  10   6        0.10       -6.27      5.72 o 
  -2  10   6      122.09      134.55     10.69 o 
  -1  10   6        7.55        5.92      5.09 o 
   0  10   6        2.30        0.99      3.98 o 
   1  10   6       22.17       34.36      7.38 o 
   2  10   6        1.35       -0.67      4.42 o 
   3  10   6        4.00       -3.16      4.54 o 
   4  10   6        7.48       13.17      7.97 o 
   5  10   6        3.83        5.29      7.34 o 
  -4  11   6        0.09       -3.87      6.71 o 
  -3  11   6        0.06        0.95      6.27 o 
  -2  11   6       32.67       30.53      8.17 o 
  -1  11   6      163.04      161.17     11.75 o 
   0  11   6        2.22        4.50      5.68 o 
   1  11   6       12.81       26.51      7.34 o 
   2  11   6        3.66       -5.80      4.65 o 
   3  11   6        7.67        0.71      5.76 o 
   4  11   6        0.28       -6.71      6.27 o 
   5  11   6        4.16        6.47      8.88 o 
  -3  12   6       13.97       33.57     10.22 o 
  -2  12   6       48.57       47.10      9.82 o 
  -1  12   6       70.47       92.58     12.35 o 
   0  12   6       51.41       61.49     10.49 o 
   1  12   6        3.29       -1.93      5.64 o 
   2  12   6        9.03       19.33      7.57 o 
   3  12   6        4.51        2.76      6.63 o 
   4  12   6        0.96        8.17      7.42 o 
  -3  13   6        1.44       -1.26      6.86 o 
  -2  13   6        0.01       -5.84      5.48 o 
  -1  13   6       78.99       77.94     11.79 o 
   0  13   6       30.50       41.93      9.74 o 
   1  13   6       19.16       18.50      7.93 o 
   2  13   6       13.60        8.01      6.90 o 
   3  13   6        0.00        0.59      6.19 o 
  -2  14   6        6.31       17.51      8.48 o 
  -1  14   6       11.74       11.32      7.65 o 
   0  14   6        1.16       -0.95      5.96 o 
   1  14   6        0.33       -0.63      5.72 o 
   2  14   6        0.00        0.16      7.30 o 
  -2 -11   7        8.29       11.95      8.09 o 
   1 -11   7        5.61       -1.50      7.22 o 
   2 -11   7        2.13        0.12      7.38 o 
  -3 -10   7        1.24        6.86      6.82 o 
  -2 -10   7       23.31       26.74      8.60 o 
  -1 -10   7        7.52       18.50      6.82 o 
   0 -10   7        0.22        0.36      4.26 o 
   1 -10   7      130.12      159.99     18.68 o 
   2 -10   7        7.33        5.69      5.19 o 
   3 -10   7        1.04       -0.99      6.67 o 
  -4  -9   7       17.47       37.99     11.08 o 
  -3  -9   7        6.03       12.82      7.14 o 
  -2  -9   7       47.31       59.05     10.73 o 
  -1  -9   7       14.75       19.64      7.61 o 
   0  -9   7       37.18       35.17      7.24 o 
   1  -9   7       30.93       43.33     12.86 o 
   2  -9   7       14.07       19.53      5.86 o 
   3  -9   7       13.41        8.97      5.76 o 
   4  -9   7        3.00        0.80      6.04 o 
  -4  -8   7       12.17       12.58      8.05 o 
  -3  -8   7        4.62       18.78      7.42 o 
  -2  -8   7        0.12        2.41      5.25 o 
  -1  -8   7       32.76       56.76      9.78 o 
   0  -8   7       27.97       31.00      5.84 o 
   1  -8   7        0.59       -1.32      3.69 o 
   2  -8   7        1.34       -3.76      3.77 o 
   3  -8   7       46.69       33.75      6.93 o 
   4  -8   7        2.54       -8.09      7.57 o 
  -5  -7   7        0.00        3.87      8.36 o 
  -4  -7   7        9.06       13.21      8.24 o 
  -3  -7   7       50.75       50.25     10.14 o 
  -2  -7   7        0.23       -2.64      5.05 o 
  -1  -7   7      117.23      124.53     10.77 o 
   0  -7   7       25.87       36.89      7.53 o 
   1  -7   7      160.28      137.83      7.81 o 
   2  -7   7        0.05       -1.31      5.68 o 
   3  -7   7        1.13       -5.01      6.98 o 
   4  -7   7       39.53       20.67     10.30 o 
   5  -7   7        3.40       -5.33      7.93 o 
  -5  -6   7        0.43       -4.46      6.71 o 
  -4  -6   7        0.44       -1.10      6.47 o 
  -3  -6   7       77.52      107.45     13.33 o 
  -2  -6   7       38.64       50.45      9.35 o 
  -1  -6   7       91.24       81.81      5.84 o 
   0  -6   7      125.06      126.37      6.89 o 
   1  -6   7      286.43      261.65     13.85 o 
   2  -6   7       17.46        5.76      8.09 o 
   3  -6   7        0.17       -1.78      6.98 o 
   4  -6   7        0.94        1.89      7.34 o 
   5  -6   7        0.98       -7.81      8.72 o 
  -5  -5   7        2.64        2.05      6.90 o 
  -4  -5   7        0.02       -0.47      6.15 o 
  -3  -5   7       12.47        1.74      4.73 o 
  -2  -5   7      110.03      103.31      9.98 o 
  -1  -5   7       77.29       71.83      5.56 o 
   0  -5   7       92.79       92.66      5.60 o 
   1  -5   7        2.24        2.12      3.25 o 
   2  -5   7       43.26       34.32      9.19 o 
   3  -5   7        6.07       11.87      7.89 o 
   4  -5   7        0.52       -5.68      6.19 o 
   5  -5   7        2.13       -2.88      7.53 o 
  -5  -4   7        3.20        6.19      6.78 o 
  -4  -4   7        7.21        7.49      6.31 o 
  -3  -4   7      135.28      123.97     11.08 o 
  -2  -4   7      125.30      123.66     10.41 o 
  -1  -4   7      144.21      147.14      5.87 o 
   0  -4   7      384.27      389.40      9.68 o 
   1  -4   7      126.28      116.64      9.86 o 
   2  -4   7       69.96       95.73     12.15 o 
   3  -4   7        0.48       -2.84      6.43 o 
   4  -4   7       15.60       15.15      8.36 o 
   5  -4   7        3.11       -4.46      6.63 o 
   6  -4   7        0.21      -10.73      7.73 o 
  -6  -3   7        6.02        0.24      7.42 o 
  -5  -3   7       46.36       55.03     11.72 o 
  -4  -3   7      219.91      202.71     14.59 o 
  -3  -3   7        8.94       22.80      7.42 o 
  -2  -3   7      272.05      291.85     14.40 o 
  -1  -3   7       41.09       39.68      3.53 o 
   0  -3   7      504.48      523.84     10.36 o 
   1  -3   7       10.58       20.87      6.82 o 
   2  -3   7        0.61        6.15      5.92 o 
   3  -3   7      114.38      141.96     11.64 o 
   4  -3   7       50.15       43.07      9.98 o 
   5  -3   7       10.35        4.73      7.65 o 
   6  -3   7        1.07       -4.02      6.59 o 
  -6  -2   7        0.94       -1.38      7.81 o 
  -5  -2   7       34.09       31.24      9.70 o 
  -4  -2   7        1.47       -4.81      5.76 o 
  -3  -2   7       53.45       68.77      6.42 o 
  -2  -2   7       54.07       56.98      4.89 o 
  -1  -2   7      604.29      576.61      7.95 o 
   0  -2   7       38.68       42.32      7.10 o 
   1  -2   7      279.05      278.52     13.10 o 
   2  -2   7       10.59       14.28      6.59 o 
   3  -2   7       44.52       55.18      9.31 o 
   4  -2   7      158.64      135.14     11.56 o 
   5  -2   7        0.25       -3.31      5.56 o 
   6  -2   7        1.29       -2.49      7.42 o 
  -6  -1   7        1.82       -7.93      7.34 o 
  -5  -1   7        0.26       -8.84      5.92 o 
  -4  -1   7       47.17       42.12      5.90 o 
  -3  -1   7       51.29       66.26      7.79 o 
  -2  -1   7      118.84      109.91      8.93 o 
  -1  -1   7       94.92       94.35      5.27 o 
   0  -1   7        7.07       13.18      3.25 o 
   1  -1   7       91.83       86.42      8.05 o 
   2  -1   7      308.24      303.64     13.53 o 
   3  -1   7        7.89        2.76      4.93 o 
   4  -1   7        5.00       14.08      6.78 o 
   5  -1   7       74.60       68.20     11.52 o 
   6  -1   7       11.56       16.01      9.15 o 
  -6   0   7        0.02       -2.56      6.90 o 
  -5   0   7        2.22        3.83      6.71 o 
  -4   0   7       13.88       12.44      4.16 o 
  -3   0   7        7.37        6.23      3.08 o 
  -2   0   7       59.78       67.97      5.86 o 
  -1   0   7      118.83      116.55      5.44 o 
   0   0   7        0.09       -0.31      2.11 o 
   1   0   7      122.77      149.56      6.21 o 
   2   0   7      532.99      502.29     16.53 o 
   3   0   7        0.40       -1.70      4.22 o 
   4   0   7       79.50       92.18      9.62 o 
   5   0   7        5.06        2.56      6.55 o 
   6   0   7       30.25       25.76     10.65 o 
  -6   1   7        1.06       -4.06      7.61 o 
  -5   1   7       11.46       12.86      8.20 o 
  -4   1   7        2.07        3.12      3.62 o 
  -3   1   7       14.02       11.57      3.97 o 
  -2   1   7      230.31      229.26      8.05 o 
  -1   1   7      139.85      129.04      9.33 o 
   0   1   7       17.12       14.95      2.08 o 
   1   1   7      540.98      596.10      9.18 o 
   2   1   7       20.76       19.76      3.02 o 
   3   1   7       78.96       72.70      5.44 o 
   4   1   7        3.24       15.74      6.27 o 
   5   1   7       22.58       21.06      8.17 o 
   6   1   7        3.71        6.23      7.34 o 
  -6   2   7        0.41       -3.23      7.93 o 
  -5   2   7        0.65        4.42      7.06 o 
  -4   2   7        5.38        9.74      4.17 o 
  -3   2   7       65.73       77.05      6.84 o 
  -2   2   7       35.89       35.96      4.53 o 
  -1   2   7      288.65      293.00      5.03 o 
   0   2   7      622.53      619.97      8.65 o 
   1   2   7       60.12       57.78      3.50 o 
   2   2   7        0.45        0.29      1.88 o 
   3   2   7        0.17       -0.68      2.65 o 
   4   2   7        2.45        1.05      3.47 o 
   5   2   7        3.75        7.31      4.78 o 
   6   2   7        8.31        6.04      8.72 o 
  -6   3   7        8.46        3.51      8.48 o 
  -5   3   7        0.28        2.13      6.51 o 
  -4   3   7        5.61        0.47      3.49 o 
  -3   3   7        8.73       14.84      5.48 o 
  -2   3   7       22.88       29.75      4.44 o 
  -1   3   7     2072.33     2100.32     18.07 o 
   0   3   7      681.43      767.12      9.73 o 
   1   3   7     3337.93     3336.24     25.96 o 
   2   3   7      107.68      107.23      4.27 o 
   3   3   7        3.06       -0.67      2.02 o 
   4   3   7       13.02       23.05      7.63 o 
   5   3   7        7.46        8.83      5.31 o 
   6   3   7        0.09        0.10      4.92 o 
  -6   4   7        0.01       -7.53      8.52 o 
  -5   4   7       14.45       13.25      7.34 o 
  -4   4   7        2.80       -3.43      3.16 o 
  -3   4   7       29.48       34.38      9.86 o 
  -2   4   7       18.57       19.84      2.65 o 
  -1   4   7        4.21        3.07      1.82 o 
   0   4   7     1504.17     1662.31     23.13 o 
   1   4   7      365.26      321.14      7.70 o 
   2   4   7       38.72       36.83      5.53 o 
   3   4   7       11.50        7.94      2.40 o 
   4   4   7       60.55       81.76      7.81 o 
   5   4   7       30.34       25.38      6.06 o 
   6   4   7       20.22       27.34      8.80 o 
  -6   5   7        2.30        4.65      9.03 o 
  -5   5   7        0.30       -6.55      4.37 o 
  -4   5   7        4.06       -1.24      4.13 o 
  -3   5   7       90.70       89.79      5.81 o 
  -2   5   7       41.45       45.07      3.52 o 
  -1   5   7      235.92      240.74      5.64 o 
   0   5   7       55.34       50.22      3.11 o 
   1   5   7      130.53      125.51      4.31 o 
   2   5   7       24.63       32.19      3.30 o 
   3   5   7        0.13        2.00      2.07 o 
   4   5   7        4.64        0.35      3.55 o 
   5   5   7       16.65       32.45      6.53 o 
   6   5   7       34.91       51.02      9.04 o 
  -5   6   7        3.66        6.31      6.43 o 
  -4   6   7        1.66        0.79      5.25 o 
  -3   6   7      112.22      112.47      5.09 o 
  -2   6   7        3.70       -0.60      1.91 o 
  -1   6   7       16.57       20.89      4.89 o 
   0   6   7     1408.88     1480.64     18.44 o 
   1   6   7       18.44       17.77      2.66 o 
   2   6   7       46.17       55.71      3.86 o 
   3   6   7        4.60        2.55      3.23 o 
   4   6   7        0.06       -2.31      3.33 o 
   5   6   7        0.45        1.95      3.72 o 
   6   6   7        3.18       10.20      5.60 o 
  -5   7   7       33.83       60.39     12.19 o 
  -4   7   7      182.82      179.87     13.69 o 
  -3   7   7       85.52       93.92      8.24 o 
  -2   7   7       23.09       32.94      5.96 o 
  -1   7   7      168.51      163.26      9.03 o 
   0   7   7       93.38       77.70      5.31 o 
   1   7   7      264.95      287.39      9.27 o 
   2   7   7        5.43        4.82      2.35 o 
   3   7   7        0.61        0.29      3.81 o 
   4   7   7        2.82       -2.96      3.72 o 
   5   7   7        6.05        7.33      4.51 o 
   6   7   7        0.55        0.15      6.56 o 
  -5   8   7        0.94        5.13      7.89 o 
  -3   8   7       59.63       88.55     10.26 o 
  -2   8   7      277.13      308.81     13.49 o 
  -1   8   7       17.39       14.63      5.29 o 
   0   8   7       76.62       81.97      9.23 o 
   1   8   7      194.70      226.12      8.59 o 
   2   8   7        4.00        1.06      2.88 o 
   3   8   7       42.23       53.45      9.39 o 
   4   8   7        5.97        1.18      5.64 o 
   5   8   7       11.81       12.37     10.49 o 
   6   8   7       13.20       29.86     11.42 o 
  -5   9   7        6.38        2.68      7.38 o 
  -3   9   7        0.02       -1.74      5.68 o 
  -2   9   7       42.33       51.44      8.28 o 
  -1   9   7       49.12       67.69      8.44 o 
   0   9   7       32.01       45.32      7.53 o 
   1   9   7        9.19        9.43      5.05 o 
   2   9   7      283.20      300.83     10.38 o 
   3   9   7      150.44      155.37     12.86 o 
   4   9   7        9.45        7.69      6.71 o 
   5   9   7        0.58        0.99      6.78 o 
  -3  10   7        0.48       -5.36      5.21 o 
  -2  10   7        3.44        7.73      5.72 o 
  -1  10   7       47.66       72.22      9.78 o 
   0  10   7       23.06       19.01      6.55 o 
   1  10   7       49.32       67.77     10.06 o 
   2  10   7       93.32       80.13      8.03 o 
   3  10   7       19.53       15.86      7.14 o 
   4  10   7        6.24        3.83      6.75 o 
   5  10   7        5.29       10.81      8.32 o 
  -3  11   7       13.84       26.15      8.72 o 
  -2  11   7        6.94        7.61      5.88 o 
  -1  11   7        0.81        4.26      5.44 o 
   0  11   7        7.91       15.34      6.86 o 
   1  11   7       16.43       10.49      6.63 o 
   2  11   7        9.87       12.07      6.98 o 
   3  11   7       15.79        6.75      6.27 o 
   4  11   7        2.89        5.09      7.10 o 
  -3  12   7       11.13        8.91      8.24 o 
  -2  12   7       38.88       34.99      8.95 o 
  -1  12   7       16.44       21.10      8.13 o 
   0  12   7        0.00       -1.74      5.01 o 
   1  12   7       40.06       43.39      9.31 o 
   2  12   7        5.85       11.36      6.63 o 
   3  12   7        0.11       10.33      7.26 o 
   4  12   7        4.58        1.18      7.46 o 
  -2  13   7        1.17       -8.05      5.96 o 
  -1  13   7       78.36       80.03     12.43 o 
   0  13   7       27.00       22.76      8.68 o 
   1  13   7       28.22       33.33      8.84 o 
   2  13   7       29.62       31.32      9.31 o 
   3  13   7        6.94        1.62      7.69 o 
  -1  14   7        0.35       -0.16      6.27 o 
   0  14   7       14.44       17.51      7.49 o 
   1  14   7        7.27        7.34      6.63 o 
   2  14   7        6.08       -0.08      7.49 o 
  -1 -11   8       10.03       16.76      7.97 o 
  -2 -10   8        3.35       16.69      7.49 o 
  -1 -10   8       47.58       64.97     11.52 o 
   0 -10   8        4.61        4.34      5.88 o 
   1 -10   8        2.02        0.76      4.27 o 
   2 -10   8       16.98       17.01      6.41 o 
  -3  -9   8        2.00        3.91      7.30 o 
  -2  -9   8        2.09        9.90      6.67 o 
  -1  -9   8       32.68       36.57      9.51 o 
   0  -9   8       15.49       21.50      8.32 o 
   1  -9   8        1.35       -0.57      4.13 o 
   2  -9   8        5.50       -3.78      4.48 o 
   3  -9   8        2.52        3.38      5.25 o 
  -4  -8   8        0.06        5.68      7.26 o 
  -3  -8   8       19.96       18.85      8.48 o 
  -2  -8   8        2.49        7.06      6.82 o 
  -1  -8   8       20.31       25.48      8.24 o 
   0  -8   8       38.55       44.34      9.51 o 
   1  -8   8        5.18        1.60      7.28 o 
   2  -8   8       25.26       28.94      6.72 o 
   3  -8   8        0.04       -1.02      7.49 o 
   4  -8   8        0.06       -5.13      8.17 o 
  -4  -7   8        1.81       -0.87      6.43 o 
  -3  -7   8        0.01        0.83      5.72 o 
  -2  -7   8      125.38      128.35     11.91 o 
  -1  -7   8      183.89      164.17     12.46 o 
   0  -7   8       89.36       91.87      6.85 o 
   1  -7   8        4.12       -3.89      3.68 o 
   2  -7   8        9.27        0.65      4.30 o 
   3  -7   8        0.25       -9.88      6.59 o 
   4  -7   8        6.74        6.63     10.14 o 
  -5  -6   8        2.35       10.06      8.80 o 
  -4  -6   8        5.25       -3.00      5.72 o 
  -3  -6   8        0.15        6.47      6.94 o 
  -2  -6   8       30.83       41.54      9.47 o 
  -1  -6   8       95.53      110.17     10.77 o 
   0  -6   8       99.64      100.40      6.56 o 
   1  -6   8      119.08      110.36      7.49 o 
   2  -6   8        2.76       -2.52      7.30 o 
   3  -6   8       82.62       81.06     13.81 o 
   4  -6   8        7.75       14.32     10.18 o 
   5  -6   8        0.10      -11.30      7.53 o 
  -5  -5   8        1.29        2.05      8.28 o 
  -4  -5   8        0.86       -0.47      5.68 o 
  -3  -5   8        4.91        1.93      6.59 o 
  -2  -5   8        0.01       -3.67      4.97 o 
  -1  -5   8        0.00       -5.68      3.87 o 
   0  -5   8       26.31       25.25      4.58 o 
   1  -5   8       25.72       29.62      4.92 o 
   2  -5   8      221.46      231.15     14.99 o 
   3  -5   8        3.54       -4.14      6.63 o 
   4  -5   8        1.61       -9.03      6.55 o 
   5  -5   8       16.07       16.17     10.53 o 
  -5  -4   8        0.81        2.33      7.02 o 
  -4  -4   8        0.69       -0.36      5.92 o 
  -3  -4   8       42.84       37.31      9.07 o 
  -2  -4   8        0.08        2.84      4.62 o 
  -1  -4   8       16.86       13.21      5.96 o 
   0  -4   8      126.39      127.03      6.17 o 
   1  -4   8       18.25       15.74      7.38 o 
   2  -4   8       82.50      100.39     13.14 o 
   3  -4   8       12.56       22.80      9.43 o 
   4  -4   8        0.07       -2.56      7.46 o 
   5  -4   8       21.43       31.08     10.22 o 
  -5  -3   8       27.70       23.59      9.94 o 
  -4  -3   8       59.94       56.25     10.97 o 
  -3  -3   8      100.87      103.27     10.81 o 
  -2  -3   8        2.13       -0.47      4.30 o 
  -1  -3   8       36.51       40.19      7.73 o 
   0  -3   8        7.77        3.91      2.65 o 
   1  -3   8      163.69      154.39     11.20 o 
   2  -3   8      109.12       97.66      9.78 o 
   3  -3   8       88.68       99.05     10.65 o 
   4  -3   8       10.16       14.28      7.85 o 
   5  -3   8        0.02        2.25      7.02 o 
   6  -3   8        0.40       -1.34      8.60 o 
  -5  -2   8        5.61        4.46      7.02 o 
  -4  -2   8       41.86       35.70      9.74 o 
  -3  -2   8       55.10       62.67      6.64 o 
  -2  -2   8      205.35      188.86     10.16 o 
  -1  -2   8       29.62       33.14      5.68 o 
   0  -2   8       25.17       28.12      7.10 o 
   1  -2   8     1162.07     1256.15     29.70 o 
   2  -2   8        7.07        5.96      6.11 o 
   3  -2   8        0.01        2.68      6.04 o 
   4  -2   8        9.19        8.88      7.34 o 
   5  -2   8        2.66        6.98      7.85 o 
   6  -2   8        0.03       -0.71      7.53 o 
  -6  -1   8        0.66        0.47      7.97 o 
  -5  -1   8        5.29       13.57      8.01 o 
  -4  -1   8        0.14        1.03      3.60 o 
  -3  -1   8        0.32       -0.68      2.98 o 
  -2  -1   8       78.46       82.20      5.66 o 
  -1  -1   8      516.64      500.79     12.12 o 
   0  -1   8        0.71       -0.67      2.43 o 
   1  -1   8      699.56      717.18     21.10 o 
   2  -1   8      177.83      169.38     11.20 o 
   3  -1   8       20.77       31.40      8.60 o 
   4  -1   8        0.05        2.68      6.00 o 
   5  -1   8        5.74        5.01      7.38 o 
   6  -1   8        2.51        2.13      8.28 o 
  -6   0   8        1.33       -7.38      7.93 o 
  -5   0   8        1.43       -2.84      6.82 o 
  -4   0   8        5.13        9.08      4.14 o 
  -3   0   8        1.67       -2.24      2.74 o 
  -2   0   8       33.96       45.38      5.23 o 
  -1   0   8      181.11      178.84      9.68 o 
   0   0   8       22.05       17.12      5.56 o 
   1   0   8      177.35      174.00     11.58 o 
   2   0   8      104.63       98.85      8.76 o 
   3   0   8      335.75      322.58     15.19 o 
   4   0   8       18.86       29.23      8.09 o 
   5   0   8        0.89       -1.50      5.52 o 
   6   0   8       15.75       24.77      9.47 o 
  -6   1   8        3.61        0.71      7.97 o 
  -5   1   8       21.88       19.45      8.76 o 
  -4   1   8       25.85       18.52      4.90 o 
  -3   1   8       20.65       26.87      5.03 o 
  -2   1   8        9.49        6.24      3.12 o 
  -1   1   8      109.98      110.02     11.06 o 
   0   1   8      527.40      506.78     23.43 o 
   1   1   8        1.76       -1.98      1.70 o 
   2   1   8       16.95       27.06      4.69 o 
   3   1   8       69.24       79.74      5.92 o 
   4   1   8        9.01        7.02      6.27 o 
   5   1   8        1.85        0.55      6.11 o 
   6   1   8       11.96       11.44      9.62 o 
  -6   2   8        2.80       -3.00      8.36 o 
  -5   2   8       20.84       18.70      8.05 o 
  -4   2   8       24.41       26.43      5.78 o 
  -3   2   8      116.47      124.22      8.09 o 
  -2   2   8      258.92      255.84     12.23 o 
  -1   2   8      463.21      457.26      6.59 o 
   0   2   8        1.51        6.53      1.96 o 
   1   2   8      114.75      125.57      4.65 o 
   2   2   8       27.55       25.56      3.27 o 
   3   2   8       20.22       25.89      4.73 o 
   4   2   8       52.49       68.52      9.49 o 
   5   2   8       14.27       10.77      7.97 o 
   6   2   8        0.09        2.37      7.61 o 
  -6   3   8        0.24        2.09      8.72 o 
  -5   3   8        0.59        2.37      7.57 o 
  -4   3   8       40.22       31.15      5.93 o 
  -3   3   8       93.32       92.74      6.30 o 
  -2   3   8      172.95      187.22      7.68 o 
  -1   3   8     2988.16     3083.63     24.21 o 
   0   3   8        2.48        2.51      1.82 o 
   1   3   8        4.17        2.04      2.33 o 
   2   3   8      290.70      299.98      7.24 o 
   3   3   8        2.12        0.68      2.17 o 
   4   3   8        3.93       -2.75      3.47 o 
   5   3   8       14.81        9.52      5.19 o 
   6   3   8        1.57       10.97      7.81 o 
  -6   4   8        9.35       10.45      9.70 o 
  -5   4   8        8.24       26.39      9.27 o 
  -4   4   8        0.04       -5.17      3.45 o 
  -3   4   8        2.08       -6.34      4.71 o 
  -2   4   8       16.61       12.37      3.64 o 
  -1   4   8      495.22      479.27      9.68 o 
   0   4   8     1793.60     1870.73     17.80 o 
   1   4   8      964.89      954.97     12.39 o 
   2   4   8      280.27      283.25      6.97 o 
   3   4   8       34.35       38.51      4.01 o 
   4   4   8       49.27       45.73      6.61 o 
   5   4   8       54.57       72.60      8.50 o 
   6   4   8        0.61       -3.71      4.96 o 
  -5   5   8       17.57       19.80     11.50 o 
  -4   5   8        0.03       -5.17      3.45 o 
  -3   5   8       22.86       24.84      5.94 o 
  -2   5   8        0.56       -1.78      1.74 o 
  -1   5   8        0.51        0.36      1.83 o 
   0   5   8      498.30      538.79      8.65 o 
   1   5   8      145.58      134.84      5.55 o 
   2   5   8        8.20        4.34      2.37 o 
   3   5   8      147.50      156.28      5.69 o 
   4   5   8       68.47       62.85      7.27 o 
   5   5   8       10.34       11.14      4.99 o 
   6   5   8        8.28        6.53      5.66 o 
  -5   6   8        7.15        4.50      7.97 o 
  -4   6   8       45.41       56.80     10.61 o 
  -3   6   8       24.89       44.26      8.84 o 
  -2   6   8       89.48       88.13      5.37 o 
  -1   6   8        2.72        0.22      1.80 o 
   0   6   8       75.31       75.52      3.49 o 
   1   6   8       39.94       46.17      3.84 o 
   2   6   8      144.55      142.45      5.16 o 
   3   6   8       14.01       13.73      4.15 o 
   4   6   8        1.59       -0.96      3.90 o 
   5   6   8        5.75        6.56      5.02 o 
   6   6   8        0.21        2.72      7.04 o 
  -5   7   8        2.49        1.78      6.71 o 
  -4   7   8       59.24       89.70     13.25 o 
  -3   7   8       32.04       28.95      8.13 o 
  -2   7   8       20.24       24.04      5.05 o 
  -1   7   8       90.73       89.47      5.54 o 
   0   7   8      131.46      122.35      6.33 o 
   1   7   8        0.09       -1.46      2.50 o 
   2   7   8       74.93       67.46      4.70 o 
   3   7   8      502.87      551.39     31.58 o 
   4   7   8       51.95       55.71      7.21 o 
   5   7   8        0.09       -3.03      5.19 o 
   6   7   8        3.07       12.66      9.05 o 
  -5   8   8        8.62       12.31      8.36 o 
  -4   8   8        6.03        4.30      6.55 o 
  -3   8   8       58.56       41.30      9.51 o 
  -2   8   8        0.07       -1.35      2.97 o 
  -1   8   8        8.11        5.85      3.36 o 
   0   8   8        7.02        5.60      4.56 o 
   1   8   8        4.95        2.22      2.99 o 
   2   8   8      253.26      273.50      9.80 o 
   3   8   8       12.67       11.16      6.59 o 
   4   8   8       26.79       33.84      9.66 o 
   5   8   8        1.57        3.51      7.26 o 
  -4   9   8        0.53       -2.25      5.84 o 
  -2   9   8       17.10       18.14      6.15 o 
  -1   9   8       40.08       41.69      7.89 o 
   0   9   8        2.20        2.37      4.46 o 
   1   9   8      106.28      100.35      8.01 o 
   2   9   8        0.45        1.67      3.26 o 
   3   9   8      203.72      232.13     15.27 o 
   4   9   8       10.85        9.70      6.78 o 
   5   9   8        5.69       12.11      7.42 o 
  -3  10   8        0.08       -0.59      5.25 o 
  -2  10   8       10.42        8.60      5.96 o 
  -1  10   8        0.77        1.18      4.89 o 
   0  10   8        0.79       -5.76      4.26 o 
   1  10   8       96.51       93.89      7.20 o 
   2  10   8       34.00       38.83      5.84 o 
   3  10   8        0.04       -0.47      4.85 o 
   4  10   8       31.34       28.95      9.27 o 
   5  10   8        0.41        8.17      8.52 o 
  -3  11   8       16.70       19.53      8.01 o 
  -2  11   8        0.17        2.37      5.40 o 
  -1  11   8        1.12       -5.09      4.89 o 
   0  11   8        2.87        6.35      5.33 o 
   1  11   8        6.60       12.62      7.02 o 
   2  11   8       79.40       96.28     12.46 o 
   3  11   8       17.06       15.66      7.46 o 
   4  11   8        3.14        9.07      7.30 o 
  -3  12   8       26.85       22.33      8.91 o 
  -2  12   8        5.69        0.63      5.76 o 
  -1  12   8        0.49        0.75      5.84 o 
   0  12   8        9.27        8.36      6.07 o 
   1  12   8        6.16       -2.05      5.56 o 
   2  12   8       19.66       20.47      7.77 o 
   3  12   8       13.05        4.42      6.94 o 
   4  12   8        4.90        5.80      7.73 o 
  -2  13   8        2.74        1.93      6.78 o 
  -1  13   8       17.38       23.04      8.64 o 
   0  13   8        5.64        7.26      6.75 o 
   1  13   8       23.39       33.76      9.51 o 
   2  13   8       12.00       10.53      6.90 o 
   3  13   8        5.18        4.65      7.38 o 
  -1  14   8        8.27        6.78      7.93 o 
   0  14   8       24.67       25.09      9.43 o 
   1  14   8        0.67       -0.43      6.47 o 
   2  14   8       23.47       25.99      9.70 o 
  -1 -10   9        6.47       15.66      7.93 o 
   0 -10   9        0.03        8.09      7.10 o 
   1 -10   9        1.27        6.00      6.71 o 
  -2  -9   9        0.30       -2.52      6.00 o 
  -1  -9   9        6.67        6.47      6.90 o 
   0  -9   9        4.00        2.05      6.67 o 
   1  -9   9        6.01       12.23      7.73 o 
   2  -9   9        8.93        1.02      4.64 o 
   3  -9   9        0.99        5.61     19.39 o 
  -3  -8   9        1.85       10.06      8.48 o 
  -2  -8   9        0.74        1.50      6.71 o 
  -1  -8   9       32.28       33.21      9.15 o 
   0  -8   9        1.00        8.32      6.90 o 
   1  -8   9        5.88       -6.67      4.81 o 
   2  -8   9        9.56       13.69      5.86 o 
   3  -8   9       25.84       23.89      6.99 o 
  -4  -7   9        4.16        9.15      7.46 o 
  -3  -7   9        2.92        6.51      7.10 o 
  -2  -7   9       16.64       12.82      7.10 o 
  -1  -7   9       53.54       65.00     11.20 o 
   0  -7   9        0.01        6.59      6.51 o 
   1  -7   9        0.30        0.75      5.29 o 
   2  -7   9        0.01       -2.66      4.31 o 
   3  -7   9        0.25       -4.46      7.18 o 
   4  -7   9       11.57        3.00      9.66 o 
  -4  -6   9        9.33       18.74      9.11 o 
  -3  -6   9        0.97        2.17      6.63 o 
  -2  -6   9        3.91        0.08      5.05 o 
  -1  -6   9       14.67       20.12      8.44 o 
   0  -6   9      295.91      301.87     16.88 o 
   1  -6   9       95.55       92.98     14.71 o 
   2  -6   9       94.17       82.95     13.81 o 
   3  -6   9       40.14       46.27     11.79 o 
   4  -6   9        0.19      -10.83      7.22 o 
  -5  -5   9        0.64       -2.92      7.26 o 
  -4  -5   9        4.23        1.66      6.75 o 
  -3  -5   9        9.45       14.91      8.05 o 
  -2  -5   9        0.26       -1.03      5.21 o 
  -1  -5   9        3.48        0.95      4.81 o 
   0  -5   9      122.53      124.72     11.75 o 
   1  -5   9      281.93      277.63      9.98 o 
   2  -5   9       16.97       26.51      9.47 o 
   3  -5   9       59.56       81.45     13.92 o 
   4  -5   9       10.77        3.51      8.44 o 
   5  -5   9        2.59       -9.90      7.77 o 
  -5  -4   9        5.17       -0.20      6.63 o 
  -4  -4   9        2.14       -2.92      5.36 o 
  -3  -4   9        6.22       -0.47      6.27 o 
  -2  -4   9        1.20        1.66      5.72 o 
  -1  -4   9        8.15       13.37      6.23 o 
   0  -4   9        1.10       -3.39      5.33 o 
   1  -4   9      134.20      136.52     11.83 o 
   2  -4   9       61.68       80.82     12.86 o 
   3  -4   9       56.82       71.87     12.23 o 
   4  -4   9       31.85       47.93     12.35 o 
   5  -4   9        3.66        1.26      8.88 o 
  -5  -3   9        0.00        2.60      7.02 o 
  -4  -3   9        0.20       -2.13      5.84 o 
  -3  -3   9       27.67       35.15      9.31 o 
  -2  -3   9        3.61        0.04      5.13 o 
  -1  -3   9       38.17       33.80      8.09 o 
   0  -3   9       81.85      105.44     11.83 o 
   1  -3   9        0.26        1.38      6.51 o 
   2  -3   9       70.66       89.85     13.02 o 
   3  -3   9       46.86       53.09     11.16 o 
   4  -3   9       32.49       37.04     10.53 o 
   5  -3   9        0.99        0.47      7.34 o 
  -5  -2   9       13.27        8.76      8.01 o 
  -4  -2   9        9.32        6.51      7.42 o 
  -3  -2   9      296.40      294.11     17.32 o 
  -2  -2   9        0.00        0.85      3.08 o 
  -1  -2   9      117.09      103.20      6.54 o 
   0  -2   9      671.56      663.77     21.58 o 
   1  -2   9       59.92       95.93     12.70 o 
   2  -2   9       43.99       48.08     10.02 o 
   3  -2   9       86.71       90.37     12.82 o 
   4  -2   9        0.07       -3.08      6.04 o 
   5  -2   9        2.86       -6.39      6.47 o 
   6  -2   9        1.08      -10.59      7.06 o 
  -5  -1   9       31.68       40.00     11.32 o 
  -4  -1   9        9.18        2.21      4.04 o 
  -3  -1   9       95.85       99.10      6.88 o 
  -2  -1   9      110.55      110.41      6.67 o 
  -1  -1   9       65.47       68.72      5.73 o 
   0  -1   9      250.21      249.73     11.12 o 
   1  -1   9      604.63      612.73     20.55 o 
   2  -1   9      296.47      273.23     14.40 o 
   3  -1   9      111.72      108.67     10.61 o 
   4  -1   9       61.50       78.18     12.66 o 
   5  -1   9        9.52        3.35      7.34 o 
   6  -1   9       10.18       12.50     10.10 o 
  -5   0   9       10.71       14.63      8.91 o 
  -4   0   9        0.45       -3.99      3.36 o 
  -3   0   9        6.64       11.13      4.26 o 
  -2   0   9       98.08      101.86      7.87 o 
  -1   0   9        0.44       -0.76      2.72 o 
   0   0   9       87.56       79.87      5.41 o 
   1   0   9        0.28       -2.31      2.50 o 
   2   0   9      318.76      278.87     14.08 o 
   3   0   9        2.53        3.83      5.64 o 
   4   0   9      330.19      299.23     16.53 o 
   5   0   9        0.05        2.01      6.63 o 
   6   0   9        7.90        3.79      8.52 o 
  -5   1   9       13.60       16.33      9.07 o 
  -4   1   9       13.11       14.89      4.96 o 
  -3   1   9       22.99       23.43      4.80 o 
  -2   1   9       19.11       23.13      4.38 o 
  -1   1   9       77.81       78.68      5.14 o 
   0   1   9       83.88       75.33      5.08 o 
   1   1   9       44.07       40.62      5.27 o 
   2   1   9       92.63       84.64      5.62 o 
   3   1   9      109.97      114.86      9.94 o 
   4   1   9      100.32       91.55     10.14 o 
   5   1   9       98.74       85.24     13.33 o 
   6   1   9        3.73        0.95      7.26 o 
  -5   2   9       12.21        6.86      7.77 o 
  -4   2   9       18.16       25.76      5.85 o 
  -3   2   9       16.46       17.51      4.44 o 
  -2   2   9        0.19       -3.66      2.56 o 
  -1   2   9        0.06       -1.53      2.15 o 
   0   2   9      128.84      134.55      4.46 o 
   1   2   9       22.52       26.43      3.63 o 
   2   2   9        1.94        3.39      2.28 o 
   3   2   9       56.15       56.55      7.95 o 
   4   2   9       22.50       18.93      5.19 o 
   5   2   9       18.01       20.16      9.15 o 
   6   2   9       15.56       10.49      9.55 o 
  -5   3   9       13.91        9.43      8.20 o 
  -4   3   9       24.50       40.51      6.74 o 
  -3   3   9        1.40       -1.21      3.46 o 
  -2   3   9       52.25       66.30      6.51 o 
  -1   3   9       38.59       38.72      4.85 o 
   0   3   9      126.80      123.02      4.48 o 
   1   3   9      510.62      508.98      9.35 o 
   2   3   9       13.62       14.05      3.14 o 
   3   3   9       23.89       22.10      3.62 o 
   4   3   9       22.40       20.75      5.52 o 
   5   3   9       33.95       49.63      7.54 o 
   6   3   9        1.92        0.16      8.05 o 
  -5   4   9       11.60        2.01      8.01 o 
  -4   4   9       26.47       37.97      6.84 o 
  -3   4   9       90.33       99.55      6.84 o 
  -2   4   9        4.37        3.18      3.49 o 
  -1   4   9      130.46      124.12      6.30 o 
   0   4   9       47.47       61.09      5.28 o 
   1   4   9      721.06      741.07     11.30 o 
   2   4   9       62.10       65.70      5.81 o 
   3   4   9      103.17       89.12      4.71 o 
   4   4   9       94.15       97.47      8.04 o 
   5   4   9        5.23        2.68      4.35 o 
   6   4   9        1.11        0.91      5.22 o 
  -5   5   9        1.91        0.36      7.57 o 
  -4   5   9        0.00       -5.83      3.89 o 
  -3   5   9       18.14       12.62      4.81 o 
  -2   5   9       73.11       67.17      5.79 o 
  -1   5   9       15.23       15.01      3.20 o 
   0   5   9       73.13       77.56      3.75 o 
   1   5   9       33.46       33.05      3.62 o 
   2   5   9      116.62      116.14      4.97 o 
   3   5   9      135.33      123.75      5.47 o 
   4   5   9      131.45      137.64      8.32 o 
   5   5   9        0.52       -1.72      4.32 o 
   6   5   9       14.10       18.31      6.95 o 
  -5   6   9        5.41       -1.42      7.22 o 
  -4   6   9        3.35       -4.58      5.33 o 
  -3   6   9        3.44        1.97      4.97 o 
  -2   6   9       65.88       60.94     10.37 o 
  -1   6   9       91.01       92.57      5.48 o 
   0   6   9        0.01       -0.63      1.85 o 
   1   6   9       63.10       60.40      5.96 o 
   2   6   9        3.58        2.40      2.41 o 
   3   6   9       77.98       82.73      6.67 o 
   4   6   9       17.12       10.92      4.88 o 
   5   6   9        2.99        7.85      5.19 o 
   6   6   9        0.56        4.76      5.59 o 
  -5   7   9        4.10       -1.89      7.22 o 
  -4   7   9       59.21       70.17     12.19 o 
  -3   7   9        1.01       -0.83      5.01 o 
  -2   7   9       31.76       31.12      7.89 o 
  -1   7   9       13.43        8.61      4.24 o 
   0   7   9        7.61        4.64      3.07 o 
   1   7   9        6.86        7.23      3.55 o 
   2   7   9       86.09       74.00      7.71 o 
   3   7   9       23.52       30.64      5.62 o 
   4   7   9       11.25       10.44      5.48 o 
   5   7   9        0.26       -4.67      4.20 o 
   6   7   9        2.43       10.91      6.42 o 
  -5   8   9        0.00       -5.36      6.94 o 
  -4   8   9        0.16       -4.77      5.92 o 
  -3   8   9        0.53        3.87      5.48 o 
  -2   8   9        0.97        4.42      5.25 o 
  -1   8   9       33.74       29.99     11.38 o 
   0   8   9        4.09        3.26      2.84 o 
   1   8   9       67.06       70.55      6.85 o 
   2   8   9       56.63       58.51      9.92 o 
   3   8   9      238.49      226.45     14.99 o 
   4   8   9        6.42        4.50      6.82 o 
   5   8   9        0.09       -1.50      6.51 o 
  -4   9   9        8.15        1.50      6.82 o 
  -3   9   9       58.41       80.70     12.54 o 
  -2   9   9        8.77       10.04      4.04 o 
  -1   9   9        0.02       -1.29      3.14 o 
   0   9   9       16.92        7.05      3.69 o 
   1   9   9       77.33       79.79      6.73 o 
   2   9   9      124.80      122.14      8.84 o 
   3   9   9        1.22       -1.74      5.25 o 
   4   9   9       44.41       40.27     10.26 o 
   5   9   9        1.20       -3.31      6.51 o 
  -4  10   9        4.39       -0.59      6.35 o 
  -3  10   9       50.03       29.90      9.11 o 
  -2  10   9       52.57       53.13      7.69 o 
  -1  10   9        0.64       -2.62      3.41 o 
   0  10   9        0.43       -1.20      3.07 o 
   1  10   9       15.33       17.44     10.30 o 
   2  10   9       54.56       75.84      7.71 o 
   3  10   9        3.68       -1.70      5.17 o 
   4  10   9       52.81       84.92     13.25 o 
   5  10   9        3.38        6.98      7.81 o 
  -2  11   9        6.54        3.75      5.72 o 
  -1  11   9        5.13       -0.24      5.44 o 
   0  11   9        3.12        6.34      4.06 o 
   1  11   9        9.43        6.93      4.18 o 
   2  11   9       42.05       55.03     10.45 o 
   3  11   9        1.14       -1.93      5.84 o 
   4  11   9        4.04       -1.07      6.94 o 
  -2  12   9       17.65       22.44      8.48 o 
  -1  12   9        0.38        1.74      5.68 o 
   0  12   9       12.85       18.82      6.90 o 
   1  12   9       12.07        5.98      8.15 o 
   2  12   9        9.55       10.22      6.86 o 
   3  12   9        0.25       -1.50      5.84 o 
   4  12   9        0.26        5.60      7.81 o 
  -2  13   9        0.26        0.39      7.06 o 
  -1  13   9        5.74       14.52      7.89 o 
   0  13   9        0.97        4.97      5.56 o 
   1  13   9       44.76       53.03     20.55 o 
   2  13   9        1.64       -1.85      4.97 o 
   3  13   9        1.10        5.33      7.73 o 
   0  14   9        1.47        7.61      6.59 o 
   1  14   9       17.67       13.06      7.73 o 
  -1  -9  10        3.62       13.73      8.32 o 
   0  -9  10        0.97        0.95      5.56 o 
   1  -9  10        2.25       14.56      8.36 o 
   2  -9  10       12.59       24.14      9.07 o 
  -2  -8  10        3.72        3.63      6.78 o 
  -1  -8  10        0.15        8.09      6.51 o 
   0  -8  10        8.59       15.58      8.72 o 
   1  -8  10        0.03        2.21      6.51 o 
   2  -8  10       61.20       66.74     12.66 o 
   3  -8  10        3.90        4.40      5.79 o 
  -3  -7  10        0.31        0.91      6.71 o 
  -2  -7  10       33.08       40.27     10.61 o 
  -1  -7  10       10.12        8.28      6.71 o 
   0  -7  10       23.45       44.53     10.85 o 
   1  -7  10        1.29        1.42      5.96 o 
   2  -7  10        2.11        2.50      4.68 o 
   3  -7  10       29.20       41.69     12.07 o 
  -4  -6  10        2.49        1.14      8.01 o 
  -3  -6  10        1.59        7.06      7.97 o 
  -2  -6  10        0.79        0.16      6.04 o 
  -1  -6  10      124.77      119.87     11.72 o 
   0  -6  10        5.63        4.42      6.43 o 
   1  -6  10      120.56      108.79     11.28 o 
   2  -6  10       19.22       22.32      5.29 o 
   3  -6  10        0.02       -3.87      7.85 o 
   4  -6  10        6.76        1.18     10.18 o 
  -4  -5  10        4.11       10.53      8.17 o 
  -3  -5  10        2.93        0.39      7.06 o 
  -2  -5  10       34.85       66.62     12.62 o 
  -1  -5  10       26.64       46.15      9.66 o 
   0  -5  10       15.60       16.65      7.57 o 
   1  -5  10       17.09       30.33      8.88 o 
   2  -5  10      341.60      327.11     18.82 o 
   3  -5  10        1.25        0.04      7.61 o 
   4  -5  10        9.08        3.71      8.60 o 
  -4  -4  10        1.81        6.75      6.98 o 
  -3  -4  10        4.15       -3.75      5.72 o 
  -2  -4  10        0.12       -3.12      4.97 o 
  -1  -4  10      123.97      108.63     10.53 o 
   0  -4  10        5.02        0.20      5.36 o 
   1  -4  10       11.21       14.28      7.77 o 
   2  -4  10      167.90      165.63     14.28 o 
   3  -4  10        0.33       -9.53      6.35 o 
   4  -4  10        5.52       -3.67      7.65 o 
   5  -4  10       10.20       -0.43      9.51 o 
  -5  -3  10       11.97        6.82      8.17 o 
  -4  -3  10       15.97       20.27      8.95 o 
  -3  -3  10       23.59       14.28      7.42 o 
  -2  -3  10       71.22       60.86     10.73 o 
  -1  -3  10       85.27       98.53     12.15 o 
   1  -3  10        1.06        4.02      6.55 o 
   2  -3  10        0.74       -4.89      6.82 o 
   3  -3  10        0.30       -5.56      6.31 o 
   4  -3  10        6.81       -2.84      7.18 o 
   5  -3  10        1.02       -6.78      8.20 o 
  -5  -2  10        2.58       -0.24      8.05 o 
  -4  -2  10       45.63       48.99     10.49 o 
  -3  -2  10       32.25       47.30      6.80 o 
  -2  -2  10       88.13       98.53      9.72 o 
  -1  -2  10        5.18        3.48      3.75 o 
   0  -2  10      216.13      179.67     12.43 o 
   1  -2  10      194.53      190.04     13.25 o 
   2  -2  10        0.18       -5.17      5.64 o 
   3  -2  10       12.66        6.15      7.46 o 
   4  -2  10       46.64       56.33     12.43 o 
   5  -2  10       18.10        2.80      8.09 o 
  -5  -1  10        7.73        4.54      7.93 o 
  -4  -1  10        2.98        2.09      4.10 o 
  -3  -1  10       32.70       47.91     11.54 o 
  -2  -1  10        0.52        1.38      3.40 o 
  -1  -1  10       93.20       89.22      6.30 o 
   0  -1  10      409.53      385.35     26.74 o 
   1  -1  10        1.41        3.51      6.31 o 
   2  -1  10      184.48      170.76     12.98 o 
   3  -1  10      175.47      159.87     12.94 o 
   4  -1  10       13.42        4.85      7.22 o 
   5  -1  10       28.65       13.17      8.88 o 
  -5   0  10       38.13       33.45     10.53 o 
  -4   0  10        3.79        1.23      6.15 o 
  -3   0  10        1.89       -2.94      3.25 o 
  -2   0  10       36.18       45.73      8.60 o 
  -1   0  10        0.05       -1.89      2.96 o 
   0   0  10       23.50       25.26      5.05 o 
   1   0  10       37.83       47.50      6.28 o 
   2   0  10       51.59       61.38     10.97 o 
   3   0  10      147.25      117.31     11.64 o 
   4   0  10      280.82      275.84     16.49 o 
   5   0  10       53.43       35.62     10.61 o 
   6   0  10        0.00       -8.64      8.17 o 
  -5   1  10       38.07       28.01     10.10 o 
  -4   1  10       77.31       93.93      9.12 o 
  -3   1  10       13.87       21.94      6.73 o 
  -2   1  10       51.85       52.36      6.49 o 
  -1   1  10       23.81       18.39      4.08 o 
   0   1  10       41.44       39.15      7.24 o 
   1   1  10       28.75       31.60      5.35 o 
   2   1  10       41.12       39.44      5.73 o 
   3   1  10       21.80       25.28      8.64 o 
   4   1  10        0.08        1.66      6.98 o 
   5   1  10       51.29       53.37     12.43 o 
   6   1  10       13.59       13.10      9.86 o 
  -5   2  10        0.82        0.47      7.30 o 
  -4   2  10        3.51        4.60      4.66 o 
  -3   2  10        0.51       -0.40      3.40 o 
  -2   2  10      154.38      140.65      7.51 o 
  -1   2  10       73.29       67.50      5.75 o 
   0   2  10        0.70        0.15      2.62 o 
   1   2  10       33.38       35.85      3.82 o 
   2   2  10        6.81        4.82      2.64 o 
   3   2  10      100.33       98.28      6.73 o 
   4   2  10      171.65      168.99     12.90 o 
   5   2  10        0.02       -0.75      7.34 o 
   6   2  10        1.17       -2.41      7.73 o 
  -5   3  10        1.37        4.69      7.77 o 
  -4   3  10        0.58       -0.71      3.91 o 
  -3   3  10       39.11       45.34     10.77 o 
  -2   3  10        1.33       -1.33      3.42 o 
  -1   3  10      172.66      161.22      7.35 o 
   0   3  10        0.11       -2.76      2.53 o 
   1   3  10       19.73       23.58      3.88 o 
   2   3  10        1.84        0.17      2.34 o 
   3   3  10      245.22      272.40      8.20 o 
   4   3  10      154.94      131.14     10.12 o 
   5   3  10       67.88       63.48      8.74 o 
   6   3  10        2.97        2.52      7.85 o 
  -5   4  10        0.18        9.11      7.81 o 
  -4   4  10       20.89       20.77      5.93 o 
  -3   4  10        0.01       -4.92      3.41 o 
  -2   4  10      888.27      877.36     18.28 o 
  -1   4  10       70.31       80.68      6.45 o 
   0   4  10        6.18        4.13      2.26 o 
   1   4  10       18.52       19.15      3.20 o 
   2   4  10      205.71      199.68      6.67 o 
   3   4  10        0.28       -0.85      2.61 o 
   4   4  10       61.87       79.16      8.59 o 
   5   4  10        3.76        2.49      4.60 o 
   6   4  10        0.14       -1.98      5.54 o 
  -5   5  10        0.96       -1.34      7.69 o 
  -4   5  10        7.45        2.72      7.02 o 
  -3   5  10       22.97       19.17      5.36 o 
  -2   5  10       23.16       18.99      6.43 o 
  -1   5  10      134.73      122.02      6.57 o 
   0   5  10        2.04       -1.61      1.85 o 
   1   5  10      104.28      100.34      4.86 o 
   2   5  10      101.42      100.49      5.03 o 
   3   5  10      214.20      216.70      7.34 o 
   4   5  10        0.38       -2.00      3.83 o 
   5   5  10       15.11       22.22      6.33 o 
   6   5  10        8.43        5.81      9.66 o 
  -5   6  10        0.96       -7.89      6.82 o 
  -4   6  10        0.08       -4.02      6.23 o 
  -3   6  10       24.74       35.34      9.66 o 
  -2   6  10       43.18       28.72      8.64 o 
  -1   6  10        0.36       -2.72      4.10 o 
   0   6  10       37.85       45.99      5.36 o 
   1   6  10       21.05       19.60      3.28 o 
   2   6  10      289.93      277.70      7.67 o 
   3   6  10      108.35      109.65     14.00 o 
   4   6  10       12.97       12.16      5.00 o 
   5   6  10        4.87        3.86      5.38 o 
  -5   7  10        0.00       -8.95      7.85 o 
  -4   7  10        9.78        9.70      7.65 o 
  -3   7  10      134.04      109.30     11.44 o 
  -2   7  10      196.87      172.53     13.45 o 
  -1   7  10       64.28       49.46      9.66 o 
   0   7  10       33.51       47.86      7.04 o 
   1   7  10        0.01        0.74      2.79 o 
   2   7  10       13.21       11.83      4.75 o 
   3   7  10       46.96       50.73      9.55 o 
   4   7  10       22.00        9.94      7.02 o 
   5   7  10        5.15        3.85      5.51 o 
  -4   8  10        2.62       -2.88      5.72 o 
  -3   8  10       23.33       24.97      8.72 o 
  -2   8  10       20.28       17.51      7.53 o 
  -1   8  10       16.63       24.55      4.98 o 
   0   8  10       22.56       20.56      4.56 o 
   1   8  10       32.88       43.82      5.94 o 
   2   8  10       24.85       36.04      5.67 o 
   3   8  10       22.29       12.66      7.10 o 
   4   8  10        0.41       -3.20      5.33 o 
   5   8  10        5.39        6.94      7.53 o 
  -4   9  10        7.59       12.66      8.09 o 
  -3   9  10       82.54       73.52     12.50 o 
  -2   9  10        1.45        0.75      5.33 o 
  -1   9  10       17.32       23.65      4.97 o 
   0   9  10      105.94       91.12      8.38 o 
   1   9  10        3.29        0.30      3.21 o 
   2   9  10        5.18        1.56      3.57 o 
   3   9  10       43.61       55.14     11.01 o 
   4   9  10       12.61        8.64      7.65 o 
   5   9  10        1.39       -1.93      7.06 o 
  -4  10  10       19.60        8.32      8.09 o 
  -3  10  10        7.15        9.15      6.90 o 
  -2  10  10        8.89       -1.34      4.81 o 
  -1  10  10       17.09       17.80      4.84 o 
   0  10  10        0.04       -0.97      3.53 o 
   1  10  10       34.46       33.14      9.05 o 
   2  10  10        5.67        2.69      3.91 o 
   3  10  10        0.71        1.10      6.51 o 
   4  10  10       17.28       18.11      9.23 o 
  -3  11  10        4.23        2.88      6.43 o 
  -2  11  10        0.04        0.20      5.60 o 
  -1  11  10        6.98        9.33      4.51 o 
   0  11  10        7.88        5.63      3.93 o 
   1  11  10       20.05       36.62     10.04 o 
   2  11  10        3.32        5.40      6.19 o 
   3  11  10        1.00        0.16      5.80 o 
   4  11  10        0.32        5.25      7.26 o 
  -2  12  10       13.92       18.22      7.93 o 
  -1  12  10        2.40       -4.13      3.96 o 
   0  12  10        0.13       -0.65      3.99 o 
   1  12  10        0.34        5.33      4.47 o 
   2  12  10        0.11       -3.47      5.13 o 
   3  12  10        0.69       -5.09      4.81 o 
  -1  13  10       24.41       31.81      6.73 o 
   0  13  10        2.70        1.18      4.05 o 
   1  13  10        1.19       -2.14      4.00 o 
   2  13  10        1.35       -3.12      5.72 o 
  -2  -8  11       23.32       39.72     11.04 o 
  -1  -8  11       14.15       18.58      9.39 o 
   0  -8  11       19.60       20.31      9.19 o 
   1  -8  11       27.57       45.80     11.52 o 
   2  -8  11        0.35       -0.24      6.67 o 
  -2  -7  11       27.60       59.36     12.23 o 
  -1  -7  11        0.01        5.01      6.63 o 
   0  -7  11        1.48        2.21      7.46 o 
   1  -7  11       25.93       30.53      9.47 o 
   2  -7  11        1.00       -3.35      6.00 o 
   3  -7  11        3.03        1.25      5.00 o 
  -3  -6  11        8.25        7.77      7.85 o 
  -2  -6  11       19.58       36.09     10.53 o 
  -1  -6  11        4.29       20.91      8.52 o 
   0  -6  11        9.97       12.62      7.34 o 
   1  -6  11        0.75        1.14      6.75 o 
   2  -6  11        8.04        2.09      7.69 o 
   3  -6  11       50.13       46.98     12.66 o 
  -4  -5  11        0.07       -1.26      7.42 o 
  -3  -5  11       40.99       42.64     11.16 o 
  -2  -5  11       15.47       20.95      8.72 o 
  -1  -5  11      181.93      169.06     13.73 o 
   0  -5  11        7.76       10.22      7.02 o 
   1  -5  11       24.21       16.05      8.80 o 
   2  -5  11        2.69        1.26      7.77 o 
   3  -5  11        7.99       -1.93      8.09 o 
   4  -5  11        0.10       -8.40      9.94 o 
  -4  -4  11        1.35       -6.94      6.19 o 
  -3  -4  11        5.12        4.22      7.38 o 
  -2  -4  11        0.15       -5.48      5.48 o 
  -1  -4  11        6.45        5.44      6.19 o 
   0  -4  11      101.26      105.71     13.57 o 
   1  -4  11       50.71       54.83     11.16 o 
   2  -4  11       30.35       37.12     11.12 o 
   3  -4  11        0.07       -7.53      7.10 o 
   4  -4  11       17.55       11.87      9.35 o 
  -4  -3  11        0.11       -5.48      6.35 o 
  -3  -3  11        0.36       -2.72      5.68 o 
  -2  -3  11       35.23       53.53     10.77 o 
  -1  -3  11        0.02        0.24      4.97 o 
   0  -3  11        0.62       -1.74      6.04 o 
   1  -3  11        0.83        0.08      5.92 o 
   2  -3  11        0.06        0.20      6.82 o 
   3  -3  11        3.31       -0.04      8.13 o 
   4  -3  11        4.79        2.64      8.44 o 
   5  -3  11       27.24        9.19     10.06 o 
  -4  -2  11        0.29       -0.36      7.02 o 
  -3  -2  11       24.14       20.99      5.73 o 
  -2  -2  11      137.64      141.01      8.49 o 
  -1  -2  11      107.72       97.31     10.45 o 
   0  -2  11       19.68       20.59      8.56 o 
   1  -2  11       15.49       12.54      7.73 o 
   2  -2  11        9.46       18.89      8.72 o 
   3  -2  11       27.64       24.18      9.47 o 
   4  -2  11        3.31        5.64      9.43 o 
   5  -2  11        4.13        3.67      9.11 o 
  -5  -1  11        0.78      -10.02      8.20 o 
  -4  -1  11       36.17       46.29      7.38 o 
  -3  -1  11        0.01       -2.04      3.39 o 
  -2  -1  11       63.91       69.11      7.72 o 
  -1  -1  11       15.84       14.00      6.25 o 
   0  -1  11      214.37      223.35     17.69 o 
   1  -1  11       21.73       22.37      8.76 o 
   2  -1  11       29.49       34.83     10.06 o 
   3  -1  11        3.16       -2.49      7.42 o 
   4  -1  11       61.44       54.28     12.15 o 
   5  -1  11       12.78        8.91      9.43 o 
  -5   0  11       13.07       11.16      9.51 o 
  -4   0  11       13.25       15.66      5.92 o 
  -3   0  11       12.36        6.97      4.62 o 
  -2   0  11       47.85       59.63     10.31 o 
  -1   0  11        3.94        6.07      3.73 o 
   0   0  11        0.15       -3.98      3.30 o 
   1   0  11       35.29       39.56     15.76 o 
   2   0  11        0.09       -3.31      6.15 o 
   3   0  11      120.31      108.43     11.36 o 
   4   0  11       12.32        3.87      7.73 o 
   5   0  11       10.33        5.48      8.44 o 
  -5   1  11        1.15       -1.38      8.28 o 
  -4   1  11       16.35       23.65      6.14 o 
  -3   1  11       13.02       20.93      5.46 o 
  -2   1  11      155.69      139.77      8.09 o 
  -1   1  11      355.72      352.34     11.44 o 
   0   1  11      174.77      178.61      8.38 o 
   1   1  11        2.49        3.82      3.66 o 
   2   1  11       55.66       49.86     10.22 o 
   3   1  11       54.02       56.80     11.01 o 
   4   1  11       82.63      104.17     14.87 o 
   5   1  11        3.95       -0.28      7.26 o 
  -5   2  11        0.43      -10.18      6.78 o 
  -4   2  11       20.23       27.37      6.23 o 
  -3   2  11       21.97       15.80      5.16 o 
  -2   2  11       91.22      103.61     10.61 o 
  -1   2  11      256.88      209.12      8.89 o 
   0   2  11       73.69       77.39      7.04 o 
   1   2  11        1.97        1.25      2.38 o 
   2   2  11       16.43       23.09      6.16 o 
   3   2  11        0.23        0.08      3.95 o 
   4   2  11        8.80        6.19      7.18 o 
   5   2  11        0.00       -3.08      6.98 o 
  -5   3  11        5.12        9.66      8.32 o 
  -4   3  11        0.09       -1.91      4.24 o 
  -3   3  11       22.25       24.16      5.79 o 
  -2   3  11      305.94      302.87     11.27 o 
  -1   3  11       35.86       46.82      5.76 o 
   0   3  11        6.98        1.01      3.02 o 
   1   3  11       32.94       40.53      5.29 o 
   2   3  11        2.17       -1.48      2.44 o 
   3   3  11       60.99       58.70      5.65 o 
   4   3  11        4.90        5.12      4.76 o 
   5   3  11        2.09       -7.57      7.69 o 
  -5   4  11        0.34       -3.94      7.77 o 
  -4   4  11        1.33       -5.99      4.00 o 
  -3   4  11      137.42      121.28      8.10 o 
  -2   4  11        7.32       16.42      5.10 o 
  -1   4  11      121.53      115.77      8.91 o 
   0   4  11       66.65       71.03      5.27 o 
   1   4  11        6.27       11.99      3.28 o 
   2   4  11       61.68       60.44      5.14 o 
   3   4  11      102.81       99.32      5.58 o 
   4   4  11       41.13       53.56      7.54 o 
   5   4  11        0.01        1.59      5.43 o 
  -5   5  11        1.20        1.70      7.65 o 
  -4   5  11        0.57        4.34      6.86 o 
  -3   5  11       39.41       40.83      9.78 o 
  -2   5  11      148.82      134.53      7.97 o 
  -1   5  11       93.26       77.62      6.26 o 
   0   5  11        2.23        4.29      3.28 o 
   1   5  11      212.15      229.31      7.07 o 
   2   5  11        7.51        9.60      3.20 o 
   3   5  11        1.16       -2.17      2.85 o 
   4   5  11        9.27        4.50      4.73 o 
   5   5  11        5.14        0.88      4.99 o 
  -4   6  11        3.88       -3.04      6.23 o 
  -3   6  11       10.35       15.38      7.65 o 
  -2   6  11       38.06       46.47     10.49 o 
  -1   6  11       88.36       70.29     11.08 o 
   0   6  11       56.06       45.44      8.99 o 
   1   6  11       95.45       92.43      6.14 o 
   2   6  11       50.47       50.10      7.66 o 
   3   6  11        0.04       -0.37      3.85 o 
   4   6  11        8.40        6.01      5.45 o 
   5   6  11       32.46       43.75      7.79 o 
  -4   7  11        7.66        2.72      7.06 o 
  -3   7  11       82.85      116.09     15.30 o 
  -2   7  11       19.91       25.56      8.84 o 
  -1   7  11       67.43       68.24     11.40 o 
   0   7  11       10.62        3.23      3.29 o 
   1   7  11        5.86        6.76      3.42 o 
   2   7  11        0.38        0.67      3.22 o 
   3   7  11        0.44       -1.34      4.69 o 
   4   7  11        5.30       -0.79      5.88 o 
   5   7  11        2.67        3.71      7.49 o 
  -4   8  11        4.76        7.93      7.65 o 
  -3   8  11        0.00        3.55      6.59 o 
  -2   8  11        0.91       -6.92      4.62 o 
  -1   8  11        0.28       -2.25      5.01 o 
   0   8  11      175.59      202.90      9.09 o 
   1   8  11        0.85       -2.74      3.02 o 
   2   8  11       45.01       54.22      7.65 o 
   3   8  11        2.14       -6.55      4.54 o 
   4   8  11        3.39        0.91      5.96 o 
   5   8  11        0.00        8.32      7.93 o 
  -4   9  11       35.60       28.72     10.53 o 
  -3   9  11       47.41       56.72     12.27 o 
  -2   9  11       16.48        8.48      6.71 o 
  -1   9  11       20.61       10.57      6.86 o 
   0   9  11       21.80       33.02      5.96 o 
   1   9  11        0.20       -2.00      3.22 o 
   2   9  11        6.28        9.14      6.02 o 
   3   9  11        1.78        0.79      6.11 o 
   4   9  11        5.31        2.33      6.75 o 
  -3  10  11        1.63        0.39      6.27 o 
  -2  10  11       36.23       28.95      9.43 o 
  -1  10  11        0.58       -5.33      5.09 o 
   0  10  11       13.29       15.98      5.03 o 
   1  10  11       10.17        8.13      4.49 o 
   2  10  11       17.74       13.83     10.41 o 
   3  10  11       20.76       23.59      8.32 o 
   4  10  11        0.11       -4.06      6.31 o 
  -3  11  11        0.00       -6.15      5.44 o 
  -2  11  11        5.63        1.74      6.39 o 
  -1  11  11        0.45       -1.03      5.40 o 
   0  11  11       26.57       23.71      7.83 o 
   1  11  11       10.61        9.44      4.75 o 
   2  11  11        5.11        1.97      5.68 o 
   3  11  11       20.61       17.43      8.40 o 
   4  11  11        1.08        0.04      7.02 o 
  -2  12  11        0.84        2.17      6.11 o 
  -1  12  11       10.06       10.49      6.90 o 
   0  12  11        0.03       -5.04      3.36 o 
   1  12  11        0.03       -5.11      3.46 o 
   2  12  11        2.70        3.08      5.68 o 
   3  12  11        1.38       -1.78      7.02 o 
  -1  13  11        0.63       -2.64      5.64 o 
   0  13  11        0.64       -0.14      4.18 o 
   1  13  11        2.09        0.28      4.32 o 
   2  13  11        0.02       -2.41      6.78 o 
  -2  -7  12        3.70        7.06      7.89 o 
  -1  -7  12        2.93        9.51      8.13 o 
   0  -7  12        7.15        6.39      6.82 o 
   1  -7  12        0.86        1.70      7.14 o 
   2  -7  12        2.91        0.16      7.22 o 
  -2  -6  12        1.75        4.18      6.94 o 
  -1  -6  12        1.98        0.75      6.27 o 
   0  -6  12        6.81        4.10      7.38 o 
   1  -6  12        0.21        2.45      7.18 o 
   2  -6  12        5.73       -1.38      7.30 o 
   3  -6  12        0.75       -7.46      8.44 o 
  -3  -5  12        1.52       11.91      8.99 o 
  -2  -5  12       59.15       86.03     14.44 o 
  -1  -5  12       99.02      112.97     14.99 o 
   0  -5  12      210.33      232.72     16.80 o 
   1  -5  12       45.26       69.42     12.90 o 
   2  -5  12       13.19       -1.07      7.57 o 
   3  -5  12       11.22        1.30      8.95 o 
  -3  -4  12        0.33        3.63      7.93 o 
  -2  -4  12        0.00       -2.41      6.47 o 
  -1  -4  12       20.28       22.76      8.40 o 
   0  -4  12       34.43       51.08     10.53 o 
   1  -4  12       60.60       76.80     12.66 o 
   2  -4  12        0.14        0.04      7.30 o 
   3  -4  12       16.86        4.38      9.23 o 
   4  -4  12        0.13        8.76     10.18 o 
  -4  -3  12        1.27       -1.10      7.02 o 
  -3  -3  12        4.62        4.65      7.18 o 
  -2  -3  12        1.72       -6.23      5.52 o 
  -1  -3  12       55.75       84.14     13.02 o 
   0  -3  12        9.03        2.68      6.31 o 
   1  -3  12        0.24        3.75      6.86 o 
   2  -3  12       57.27       94.94     14.44 o 
   3  -3  12        0.43       -3.51      7.69 o 
   4  -3  12       40.49       34.67     12.66 o 
  -4  -2  12        0.13        1.78      7.46 o 
  -3  -2  12       15.83        8.81      4.98 o 
  -2  -2  12       10.03        8.06      6.33 o 
  -1  -2  12      130.82      102.12     10.65 o 
   0  -2  12      246.51      277.57     16.25 o 
   1  -2  12       15.65       10.53      8.09 o 
   2  -2  12       22.45       31.99     10.37 o 
   3  -2  12        9.58        4.97      8.64 o 
   4  -2  12       18.26       26.27     11.20 o 
   5  -2  12       59.61       77.23     16.72 o 
  -4  -1  12       23.21       22.71      6.10 o 
  -3  -1  12       16.90       26.26      6.29 o 
  -2  -1  12       24.64       26.64      6.19 o 
  -1  -1  12       55.58       52.59      6.99 o 
   0  -1  12       43.33       51.33      7.29 o 
   1  -1  12      139.29      113.76     11.36 o 
   2  -1  12        0.20       -1.07      7.93 o 
   3  -1  12       14.82       21.18      9.39 o 
   4  -1  12       17.85       19.53      9.90 o 
   5  -1  12       15.68        6.04      9.59 o 
  -4   0  12        1.92        2.13      4.76 o 
  -3   0  12       11.30        6.86      5.07 o 
  -2   0  12      130.32      134.05      9.74 o 
  -1   0  12        0.19       -1.11      3.96 o 
   0   0  12       96.71      113.54      9.22 o 
   1   0  12      115.03      120.90      7.93 o 
   2   0  12       16.53       12.50      8.52 o 
   3   0  12       17.27       27.85     10.02 o 
   4   0  12       13.69       -0.47      8.36 o 
   5   0  12        3.59       -5.84      8.56 o 
  -4   1  12        0.05       -5.97      3.98 o 
  -3   1  12       13.07       15.35      5.55 o 
  -2   1  12       15.55        7.11      4.48 o 
  -1   1  12      170.01      180.75      8.94 o 
   0   1  12        3.40       -0.11      3.20 o 
   1   1  12      181.87      201.59     11.28 o 
   2   1  12        4.51        5.01      7.93 o 
   3   1  12       12.99        1.74      7.77 o 
   4   1  12        8.23        6.90      8.48 o 
   5   1  12        1.06       -8.68      7.85 o 
  -4   2  12        3.22       -1.32      4.64 o 
  -3   2  12       42.14       69.28      8.21 o 
  -2   2  12       58.75       68.69     11.64 o 
  -1   2  12       18.14       18.29      4.66 o 
   0   2  12       21.10       33.73      5.41 o 
   1   2  12        0.44        0.33      3.68 o 
   2   2  12       16.47       13.70      5.03 o 
   3   2  12       43.95       46.39     11.56 o 
   4   2  12        1.64        2.09      8.28 o 
   5   2  12        2.62      -10.59      7.06 o 
  -4   3  12       10.45       16.58      6.28 o 
  -3   3  12        2.38        8.58      6.41 o 
  -2   3  12      114.08      115.18     13.39 o 
  -1   3  12       38.89       40.04      5.69 o 
   0   3  12       12.47       16.07      7.61 o 
   1   3  12        1.04       -3.38      3.00 o 
   2   3  12       30.48       22.18      4.04 o 
   3   3  12       10.91        6.91      4.71 o 
   4   3  12        0.17       -5.24      4.24 o 
   5   3  12        0.19       -2.64      7.02 o 
  -4   4  12        0.06       -5.54      4.80 o 
  -3   4  12       10.07       12.59      5.23 o 
  -2   4  12       67.48       97.01      9.53 o 
  -1   4  12       66.33       88.81      9.78 o 
   0   4  12       15.78       11.58      4.07 o 
   1   4  12        6.85       12.17      4.33 o 
   2   4  12        3.69        3.55      3.03 o 
   3   4  12        0.55       -2.62      2.97 o 
   4   4  12       29.35       26.88     14.75 o 
   5   4  12        0.46       -2.93      5.19 o 
  -4   5  12        1.41        1.26      6.67 o 
  -3   5  12        0.00       -6.98      4.65 o 
  -2   5  12        4.02        1.62      5.36 o 
  -1   5  12      452.32      498.62     21.81 o 
   0   5  12      100.71       90.97      6.86 o 
   1   5  12        1.36       -1.93      3.40 o 
   2   5  12      103.92      106.68      7.36 o 
   3   5  12       19.23       19.17      4.09 o 
   4   5  12        0.35       -2.59      6.98 o 
   5   5  12        8.79        5.64      5.61 o 
  -4   6  12        0.34       -4.93      6.11 o 
  -3   6  12        3.73        0.95      6.43 o 
  -2   6  12       24.12       15.07      7.77 o 
  -1   6  12       20.90       23.27      8.36 o 
   0   6  12       72.40      106.86     13.17 o 
   1   6  12      212.43      202.72      8.92 o 
   2   6  12        9.00        5.55      4.36 o 
   3   6  12        0.41       -0.29      4.09 o 
   4   6  12        1.59       -2.26      5.21 o 
   5   6  12        9.67        4.38     10.30 o 
  -4   7  12        0.00        3.63      7.89 o 
  -3   7  12        0.31       -3.31      6.23 o 
  -2   7  12        5.27        7.22      6.75 o 
  -1   7  12        3.63       -2.49      5.25 o 
   0   7  12       44.44       57.59     10.77 o 
   1   7  12       27.92       24.25      5.18 o 
   2   7  12       12.38        5.64      3.79 o 
   3   7  12        7.14        8.13      6.78 o 
   4   7  12        0.40       -2.09      5.76 o 
   5   7  12        1.04        8.52      7.57 o 
  -4   8  12        8.37        2.09      7.77 o 
  -3   8  12       11.25       10.85      7.77 o 
  -2   8  12        1.92        0.55      5.60 o 
  -1   8  12       17.43       20.39      7.77 o 
   0   8  12       57.77       50.02     10.73 o 
   1   8  12       72.36      101.62      8.68 o 
   2   8  12       12.38        6.40      5.21 o 
   3   8  12        1.08       -3.12      4.69 o 
   4   8  12        0.14        0.47      5.96 o 
  -3   9  12        9.22        8.32      7.18 o 
  -2   9  12        0.37       -3.94      5.48 o 
  -1   9  12        5.81        3.59      6.11 o 
   0   9  12       88.89       87.45     13.14 o 
   1   9  12       18.82       16.39      5.13 o 
   2   9  12       27.32       43.11     15.90 o 
   3   9  12       22.85       32.54      9.39 o 
   4   9  12        0.99       -5.05      6.19 o 
  -3  10  12        3.19       -3.94      6.39 o 
  -2  10  12       14.20        7.81      6.90 o 
  -1  10  12        0.05       -2.21      5.96 o 
   0  10  12        2.83       -2.33      5.36 o 
   1  10  12        0.77        1.74      3.88 o 
   2  10  12       38.12       40.88      6.78 o 
   3  10  12       14.77       11.12      7.02 o 
   4  10  12        2.43        0.99      7.38 o 
  -2  11  12        0.70       -7.46      4.97 o 
  -1  11  12       29.96       38.93     10.41 o 
   0  11  12        0.76       -1.97      6.27 o 
   1  11  12        3.00        2.13      4.83 o 
   2  11  12        0.47        3.31      5.72 o 
   3  11  12       40.37       41.57     10.97 o 
  -1  12  12        2.43        0.20      6.82 o 
   0  12  12        7.39        1.62      6.07 o 
   1  12  12        0.02       -3.73      4.17 o 
   2  12  12        1.71        3.87      6.35 o 
   0  13  12        0.59       -1.44      3.92 o 
   1  13  12        3.20       -3.12      3.95 o 
  -1  -6  13       35.18       57.75     12.15 o 
   0  -6  13        0.36       13.25      8.40 o 
   1  -6  13       12.21       30.18     10.65 o 
   2  -6  13        1.24       -4.06      7.49 o 
  -2  -5  13       23.48       34.91     11.01 o 
  -1  -5  13        0.05        7.97      7.02 o 
   0  -5  13        4.12       13.33      8.20 o 
   1  -5  13        0.59        5.29      7.42 o 
   2  -5  13        0.62       -9.17      6.11 o 
   3  -5  13        2.30        8.95      9.51 o 
  -3  -4  13        5.30        5.21      8.52 o 
  -2  -4  13        5.17       11.12      8.91 o 
  -1  -4  13       77.78      104.65     14.63 o 
   0  -4  13        1.81        3.31      6.67 o 
   1  -4  13        4.63        4.06      7.34 o 
   2  -4  13        6.05        3.51      7.93 o 
   3  -4  13       17.70       15.15     11.32 o 
  -3  -3  13        2.19       10.93      8.99 o 
  -2  -3  13        0.03       -2.64      6.27 o 
  -1  -3  13       13.25       12.43      8.01 o 
   0  -3  13      179.78      175.06     14.24 o 
   1  -3  13        0.03       -5.96      6.59 o 
   2  -3  13        1.11       -0.63      7.61 o 
   3  -3  13       66.28       86.54     15.27 o 
   4  -3  13        1.34       -6.43      8.80 o 
  -3  -2  13        0.00       -0.37      4.54 o 
  -2  -2  13       28.98       27.95      6.24 o 
  -1  -2  13       24.20       32.66      9.03 o 
   0  -2  13        1.92        6.67      6.39 o 
   1  -2  13       63.39       60.86     11.56 o 
   2  -2  13        0.06       -0.47      8.56 o 
   3  -2  13       14.27       33.61     11.48 o 
   4  -2  13        6.60        0.39      8.68 o 
  -4  -1  13        5.38        2.90      4.74 o 
  -3  -1  13       10.79        6.82      5.20 o 
  -2  -1  13       14.23       14.48      6.94 o 
  -1  -1  13        7.07        3.66      4.34 o 
   0  -1  13       32.29       34.75      9.19 o 
   1  -1  13        0.49       -2.92      5.92 o 
   2  -1  13       48.77       52.90     11.91 o 
   3  -1  13        9.51        8.72      9.78 o 
   4  -1  13        2.95       -3.27      8.09 o 
  -4   0  13        2.39        0.64      4.96 o 
  -3   0  13       76.63       80.66      9.21 o 
  -2   0  13        0.09       -1.63      4.26 o 
  -1   0  13      172.14      193.78      9.92 o 
   0   0  13       14.13       29.61      5.94 o 
   1   0  13       40.75       48.99     10.69 o 
   2   0  13       69.44       79.64     13.81 o 
   3   0  13       17.50       23.23     10.89 o 
   4   0  13        0.34       -3.04      8.01 o 
  -4   1  13        1.26       -0.36      5.01 o 
  -3   1  13        8.49       10.71      5.43 o 
  -2   1  13        0.17        2.56      4.08 o 
  -1   1  13        2.12       -1.16      3.72 o 
   0   1  13       52.02       66.86      7.67 o 
   1   1  13       17.66       31.54      9.41 o 
   2   1  13       73.84      108.55     14.59 o 
   3   1  13       64.69       76.05     13.25 o 
   4   1  13       10.23       -2.64      7.85 o 
   5   1  13        1.92       -9.27      7.97 o 
  -4   2  13        0.47       -2.75      4.93 o 
  -3   2  13        0.00       -3.10      3.92 o 
  -2   2  13        1.36        7.35      4.60 o 
  -1   2  13        3.61        0.58      3.70 o 
   0   2  13        6.81       14.18      4.87 o 
   1   2  13       11.29        2.27      4.38 o 
   2   2  13       49.78       60.56      8.74 o 
   3   2  13        5.65       -3.71      6.94 o 
   4   2  13       53.51       50.09     13.37 o 
   5   2  13        0.02       -4.50      9.55 o 
  -4   3  13        2.02        2.03      5.26 o 
  -3   3  13       11.05       14.29      7.95 o 
  -2   3  13        0.99        3.70      4.21 o 
  -1   3  13        0.21       -0.60      4.62 o 
   0   3  13        0.33       -1.39      3.10 o 
   1   3  13       25.85       25.94      5.70 o 
   2   3  13        1.89       -2.95      3.71 o 
   3   3  13        0.01       -3.28      3.70 o 
   4   3  13        2.30       -3.63      8.68 o 
   5   3  13        0.22       -8.72      8.20 o 
  -4   4  13        0.17       -3.63      6.31 o 
  -3   4  13        0.16       -1.97      4.03 o 
  -2   4  13        0.78        1.90      5.09 o 
  -1   4  13        0.01       -1.63      3.49 o 
   0   4  13       37.79       43.23      6.35 o 
   1   4  13        0.10       -1.32      3.15 o 
   2   4  13        2.77       -0.45      4.32 o 
   3   4  13        1.37        0.53      3.22 o 
   4   4  13       12.84       10.77     12.41 o 
   5   4  13        0.55       -6.00      5.11 o 
  -4   5  13        0.00       -4.97      6.67 o 
  -3   5  13        9.75       -1.14      6.31 o 
  -2   5  13        2.34        1.89      5.76 o 
  -1   5  13        0.32        2.96      5.40 o 
   0   5  13       18.08       24.64      6.84 o 
   1   5  13      116.78      102.53      6.78 o 
   2   5  13       25.65       12.13      4.81 o 
   3   5  13        2.48        2.76      3.54 o 
   4   5  13        5.09       -2.17      7.42 o 
   5   5  13       22.22       13.77     10.47 o 
  -4   6  13        9.30        4.14      7.46 o 
  -3   6  13        0.02       -4.38      6.23 o 
  -2   6  13        8.94        2.49      5.76 o 
  -1   6  13       23.18       18.50      7.89 o 
   0   6  13        0.01       -2.60      4.62 o 
   1   6  13       22.86       42.32      9.62 o 
   2   6  13        0.40       -3.73      2.89 o 
   3   6  13        0.00        0.12      4.81 o 
   4   6  13        3.71        4.97      6.39 o 
   5   6  13        0.36       -0.63      6.86 o 
  -3   7  13        0.25       -4.73      5.88 o 
  -2   7  13        1.79       -3.98      5.01 o 
  -1   7  13        0.02       -1.50      5.88 o 
   0   7  13        0.03        0.08      5.40 o 
   1   7  13        3.41        0.79      5.36 o 
   2   7  13        6.05        2.11      3.73 o 
   3   7  13        2.72        5.05      5.96 o 
   4   7  13        3.04        2.29      7.22 o 
  -3   8  13        2.99        2.52      6.90 o 
  -2   8  13       14.11        0.67      7.10 o 
  -1   8  13        0.27        1.66      6.31 o 
   0   8  13        1.10       -2.37      5.60 o 
   1   8  13       22.50       15.23      7.18 o 
   2   8  13        0.12       -1.75      3.58 o 
   3   8  13        1.82       -2.56      5.60 o 
   4   8  13        0.45        2.13      7.14 o 
  -3   9  13        1.53       -1.18      6.23 o 
  -2   9  13        1.62       -3.51      5.48 o 
  -1   9  13       26.53       19.53      8.68 o 
   0   9  13        0.47       -7.69      5.13 o 
   1   9  13        0.14       -2.84      5.25 o 
   2   9  13        8.03        3.20      4.42 o 
   3   9  13       17.55       19.45      8.84 o 
   4   9  13        0.30       -4.54      6.47 o 
  -2  10  13        0.87       -3.67      6.55 o 
  -1  10  13        1.91       -7.06      5.72 o 
   0  10  13        0.57        2.37      6.11 o 
   1  10  13        0.17       -1.03      6.11 o 
   2  10  13        8.10       16.45      7.49 o 
   3  10  13       16.81       24.73      9.43 o 
  -2  11  13        0.01       -2.68      6.82 o 
  -1  11  13        0.32       -7.75      5.17 o 
   0  11  13        0.67       -5.52      5.96 o 
   1  11  13        2.46       -4.81      5.88 o 
   2  11  13        2.28        3.98      6.90 o 
   3  11  13       16.64       27.34     10.02 o 
   0  12  13        0.10       -2.41      5.64 o 
   1  12  13        2.63       -4.17      4.03 o 
   2  12  13        2.93        6.82      7.30 o 
  -1  -5  14        0.00        1.07      7.10 o 
   0  -5  14        0.43       12.98      9.07 o 
   1  -5  14       10.28        8.20      8.40 o 
   2  -5  14       13.00        4.73      8.88 o 
  -2  -4  14        0.00        0.67      7.46 o 
  -1  -4  14        8.53        5.88      7.34 o 
   0  -4  14        0.02        6.15      7.65 o 
   1  -4  14       49.18       59.72     12.66 o 
   2  -4  14        2.78        3.63      7.85 o 
  -2  -3  14        2.02       16.72      9.35 o 
  -1  -3  14       10.42       12.43      8.60 o 
   0  -3  14       16.78       19.76      8.91 o 
   1  -3  14        3.06        4.10      7.77 o 
   2  -3  14       89.24      115.30     16.57 o 
   3  -3  14        5.11        3.04      9.90 o 
  -3  -2  14        2.15        5.96      8.17 o 
  -2  -2  14        3.00        3.16      7.10 o 
  -1  -2  14        0.43       -2.41      5.92 o 
   0  -2  14        2.14       11.56      8.17 o 
   1  -2  14        5.03        7.46      8.48 o 
   2  -2  14       10.69        8.32      8.52 o 
   3  -2  14        2.74        1.78     10.14 o 
  -3  -1  14        5.94        1.47      9.90 o 
  -2  -1  14       24.60       24.37     11.08 o 
  -1  -1  14       85.46       92.20      9.51 o 
   0  -1  14        0.16        6.35      6.31 o 
   1  -1  14        0.13       -3.83      7.10 o 
   2  -1  14       29.63       26.27     10.93 o 
   3  -1  14        0.47        1.74      8.84 o 
   4  -1  14        0.22       -6.86      9.82 o 
  -3   0  14        3.25        8.76      5.59 o 
  -2   0  14       17.41       36.12     13.83 o 
  -1   0  14       34.35       42.09      7.10 o 
   0   0  14       41.16       46.05      7.02 o 
   1   0  14       98.56      102.63     14.04 o 
   2   0  14       10.98       16.76     10.69 o 
   3   0  14       37.54       37.24     12.27 o 
   4   0  14        0.05       -9.70      6.47 o 
  -3   1  14        9.77       12.32      5.91 o 
  -2   1  14        6.24        2.92      4.15 o 
  -1   1  14        2.75        4.23      4.11 o 
   0   1  14       51.46       57.47      7.37 o 
   1   1  14        6.79        6.02      4.52 o 
   2   1  14       87.45      141.21     17.75 o 
   3   1  14       15.45        5.64      9.23 o 
   4   1  14        0.27       -7.97      8.05 o 
  -3   2  14        1.07       -1.39      4.28 o 
  -2   2  14        1.58       -0.76      3.81 o 
  -1   2  14        1.43        6.24      6.41 o 
   0   2  14       58.84       69.44      7.91 o 
   1   2  14        1.01        3.69      4.11 o 
   2   2  14       13.39        9.58      5.34 o 
   3   2  14       35.21       24.42     10.14 o 
   4   2  14       28.24       32.62     11.44 o 
  -3   3  14        0.14        8.01      6.21 o 
  -2   3  14       11.66       10.22      5.21 o 
  -1   3  14        0.01        0.03      3.57 o 
   0   3  14       20.75       27.16      5.69 o 
   1   3  14       38.06       37.77      6.23 o 
   2   3  14        1.63       -1.48      4.36 o 
   3   3  14        0.44       -5.76      6.98 o 
   4   3  14       13.70       19.17     11.48 o 
  -3   4  14       11.59       13.14      7.81 o 
  -2   4  14        3.36       -0.27      4.39 o 
  -1   4  14        0.58       -0.80      3.88 o 
   0   4  14        3.39       -1.68      3.54 o 
   1   4  14       28.47       23.16      5.38 o 
   2   4  14       19.58       13.14      5.24 o 
   3   4  14        3.74       -0.29      4.62 o 
   4   4  14        3.87        9.00      5.92 o 
  -3   5  14        8.10       12.11      8.09 o 
  -2   5  14       11.42        9.15      7.06 o 
  -1   5  14        0.02       -0.59      5.68 o 
   0   5  14        8.43        9.07      6.19 o 
   1   5  14       26.86       20.35      7.57 o 
   2   5  14       37.08       34.97      6.46 o 
   3   5  14        0.02       -1.24      4.45 o 
   4   5  14        3.48       -3.06      5.22 o 
  -3   6  14        5.30       10.81      7.30 o 
  -2   6  14      103.70       95.22     14.44 o 
  -1   6  14        0.07       -7.22      4.81 o 
   0   6  14       29.74       28.48      8.88 o 
   1   6  14       31.91       41.42      9.62 o 
   2   6  14       19.46       19.56      7.49 o 
   3   6  14        0.85       -4.54      5.48 o 
   4   6  14        3.40        8.60      7.22 o 
  -3   7  14        0.11       -1.26      6.63 o 
  -2   7  14        0.58       -5.05      5.25 o 
  -1   7  14        1.15       -3.12      5.44 o 
   0   7  14       28.00       14.67      7.77 o 
   1   7  14       43.45       51.71     10.33 o 
   2   7  14       64.74       77.90     11.99 o 
   3   7  14        0.78        6.78      6.47 o 
   4   7  14        1.84        2.05      6.55 o 
  -3   8  14        3.43       -0.71      6.35 o 
  -2   8  14        0.47       -1.78      6.19 o 
  -1   8  14        0.14        3.63      6.59 o 
   0   8  14        6.01        1.58      6.07 o 
   1   8  14       18.02        6.00      6.43 o 
   2   8  14        5.90        9.59      6.43 o 
   3   8  14        8.77        9.19      7.02 o 
   4   8  14        0.10        0.08      7.61 o 
  -2   9  14        9.81        5.80      7.81 o 
  -1   9  14       10.74       -3.79      5.76 o 
   0   9  14        4.30        7.10      6.78 o 
   1   9  14        4.37       -3.79      5.72 o 
   2   9  14        8.01        3.27      5.80 o 
   3   9  14        0.91        5.33      6.47 o 
  -2  10  14        0.55       -0.83      6.82 o 
  -1  10  14        3.78       -1.42      6.90 o 
   0  10  14        0.04       -0.91      6.27 o 
   1  10  14       10.56        8.24      7.10 o 
   3  10  14        0.79        2.96      7.89 o 
  -1  11  14        0.78       -3.67      6.94 o 
   0  11  14       26.93        8.68      8.32 o 
   1  11  14        5.97        3.83      6.71 o 
   2  11  14        1.00       -1.10      6.19 o 
   0  -4  15        1.09       18.50      9.15 o 
   1  -4  15        0.76        6.19      8.01 o 
  -1  -3  15       29.94       37.28     11.12 o 
   0  -3  15        2.41        1.81      7.73 o 
   1  -3  15        0.08       -5.17      7.10 o 
   2  -3  15        5.79        1.46      9.03 o 
  -2  -2  15        0.04        1.62      7.57 o 
  -1  -2  15        3.73        7.49      7.53 o 
   0  -2  15        1.90        4.02      7.10 o 
   1  -2  15        1.24        9.23      7.53 o 
   2  -2  15        3.88        1.54      8.44 o 
   3  -2  15        6.32        6.90      9.07 o 
  -2  -1  15        4.31       -0.16      5.00 o 
  -1  -1  15       18.32       27.07      6.74 o 
   0  -1  15        8.24        9.31      7.65 o 
   1  -1  15        3.90       -3.94      5.88 o 
   2  -1  15        6.67       -1.30      8.17 o 
   3  -1  15       10.06       13.88     10.33 o 
  -2   0  15       36.35       46.83      8.13 o 
  -1   0  15       10.15       10.62      5.47 o 
   0   0  15       20.07       32.09      6.84 o 
   1   0  15       27.00       25.48      9.23 o 
   2   0  15        6.61       10.22      8.52 o 
   3   0  15        7.89       -3.23      7.22 o 
  -3   1  15        1.67        3.01      4.98 o 
  -2   1  15       45.44       46.00      7.75 o 
  -1   1  15        2.46        3.53      4.45 o 
   0   1  15       16.17       13.48     11.24 o 
   1   1  15        1.03       -0.57      4.63 o 
   2   1  15        0.16        2.33      8.20 o 
   3   1  15       18.54       20.59     11.44 o 
  -3   2  15        2.11        1.03      5.18 o 
  -2   2  15        1.54       -1.05      4.24 o 
  -1   2  15        1.84        5.62      4.36 o 
   0   2  15        0.40        1.59      4.12 o 
   1   2  15        1.39       -0.26      4.05 o 
   2   2  15        2.62        0.22      4.84 o 
   3   2  15        0.39       -6.04      9.03 o 
   4   2  15        1.91       -5.48     10.26 o 
  -3   3  15        9.74       11.49      5.57 o 
  -2   3  15        2.29       -0.83      4.18 o 
  -1   3  15        6.18        4.40      7.69 o 
   0   3  15        2.96        4.17      4.27 o 
   1   3  15        1.32        1.90      3.99 o 
   2   3  15        7.72       12.26      7.00 o 
   3   3  15        8.19        4.85      8.64 o 
   4   3  15        0.69       -9.86      9.11 o 
  -3   4  15       16.06        8.95      8.20 o 
  -2   4  15       16.11       11.60      7.85 o 
  -1   4  15       15.30       11.82     11.73 o 
   0   4  15        0.17        0.08      3.56 o 
   1   4  15       10.04        7.07      4.32 o 
   2   4  15        4.50        4.38      4.54 o 
   3   4  15        3.28        6.42      5.26 o 
   4   4  15        2.23       -9.07      7.97 o 
  -3   5  15        9.89        5.76      7.81 o 
  -2   5  15       20.13       21.85      8.95 o 
  -1   5  15        2.49        5.60      6.00 o 
   0   5  15        0.89       -0.51      5.80 o 
   1   5  15        6.58       -0.04      4.93 o 
   2   5  15        3.55        1.66      5.64 o 
   4   5  15        0.00       -6.37     14.32 o 
  -2   6  15       28.14       23.59      9.23 o 
  -1   6  15        1.07       -1.26      6.00 o 
   0   6  15        7.39        9.62      7.10 o 
   1   6  15        0.72       -2.56      4.85 o 
   2   6  15       18.21        5.88      6.23 o 
  -2   7  15        3.34        0.12      6.59 o 
  -1   7  15       33.42       16.92      8.80 o 
   0   7  15        1.73       -4.10      4.73 o 
   1   7  15        9.38        6.51      6.59 o 
   2   7  15        0.21        4.54      6.39 o 
  -2   8  15        0.35       -7.40      4.93 o 
  -1   8  15        5.81        3.20      7.14 o 
   0   8  15        1.79       -0.36      6.55 o 
   1   8  15        6.13        3.87      6.31 o 
   2   8  15       14.15        8.84      7.06 o 
  -1   9  15       15.40        1.03      7.85 o 
   0   9  15        5.86       -0.87      6.23 o 
   1   9  15        0.03        4.46      6.67 o 
   2   9  15        0.87        1.26      5.56 o 
  -1  10  15        0.66       -3.16      6.86 o 
   0  10  15       19.38       40.35     11.44 o 
   1  10  15        4.53        5.92      7.30 o 
   0  -2  16        1.05        8.01      8.52 o 
   1  -2  16        0.00        0.28      7.65 o 
  -1  -1  16        1.03        8.95      8.24 o 
   0  -1  16        1.11        9.59      8.48 o 
   1  -1  16        0.12        5.84      7.85 o 
   2  -1  16       17.21       34.75     12.11 o 
  -1   0  16        2.11        2.70      5.31 o 
   0   0  16       19.00       13.49      9.39 o 
   1   0  16        9.76       12.54      8.48 o 
   2   0  16        0.45       -0.87      8.91 o 
  -2   1  16        2.09        7.51      8.78 o 
  -1   1  16        0.35        1.26      4.60 o 
   0   1  16        0.42        3.57      4.88 o 
   1   1  16        1.73        1.13      4.68 o 
   2   1  16        0.09        0.79      8.13 o 
   3   1  16        2.81        6.43      9.55 o 
  -2   2  16       19.80       17.92      6.40 o 
  -1   2  16        3.57        3.27      4.87 o 
   0   2  16       11.89       12.85      5.92 o 
   1   2  16       18.20       22.20      6.15 o 
   2   2  16       44.34       49.50     12.78 o 
   3   2  16        0.10      -10.77      7.18 o 
  -2   3  16        0.72        2.46      6.27 o 
  -1   3  16        3.04       12.52      5.18 o 
   0   3  16        0.85        0.70      6.19 o 
   1   3  16       17.43       29.63      8.05 o 
   2   3  16        0.02       -5.36      4.37 o 
   3   3  16       17.72        8.36     10.26 o 
  -2   4  16        0.12       -1.81      6.11 o 
  -1   4  16        3.57        6.31      7.10 o 
   0   4  16        0.57       -2.09      5.21 o 
   1   4  16        0.30        3.04      4.41 o 
   2   4  16        4.55        2.99      5.03 o 
   3   4  16        8.37        8.44      9.90 o 
  -2   5  16        3.33       -3.08      6.51 o 
  -1   5  16        0.09       -3.55      5.60 o 
   0   5  16        0.85        0.36      6.07 o 
   1   5  16        0.01       -1.81      6.07 o 
   2   5  16        2.62       -7.57      5.05 o 
  -2   6  16       10.70       13.61      8.91 o 
  -1   6  16        0.06       -1.42      5.72 o 
   0   6  16        5.41       -1.85      6.47 o 
   1   6  16        0.99       -3.08      5.56 o 
   2   6  16        0.39        2.92      6.35 o 
  -1   7  16       43.72       38.85     11.36 o 
   0   7  16       31.13       20.39      8.80 o 
   1   7  16        5.26       -5.40      5.92 o 
   2   7  16        7.15        5.52      7.14 o 
  -1   8  16        0.43       -3.35      7.02 o 
   0   8  16        2.01       -2.21      6.71 o 
   1   8  16        9.63        8.52      7.10 o 
   2   8  16        0.35       -2.96      6.39 o 
   0   9  16        1.65       -1.03      7.26 o 
   1   9  16        0.02        0.04      7.22 o 
   0   1  17        0.42        6.46     11.73 o 
   1   1  17        0.23       -1.30      7.57 o 
  -1   2  17        1.28        9.50     11.62 o 
   0   2  17        1.97       10.76      5.31 o 
   1   2  17       18.24       18.64      6.32 o 
   2   2  17       22.58       28.08     10.93 o 
  -1   3  17        0.09        4.17      4.95 o 
   0   3  17        0.01        1.33      4.73 o 
   1   3  17        0.10        5.19      4.98 o 
   2   3  17        3.14       -1.22      4.99 o 
  -1   4  17        0.07       -0.36      6.51 o 
   0   4  17        0.52        4.54      7.06 o 
   1   4  17        0.56        2.33      6.71 o 
   2   4  17        0.78       -4.14      5.80 o 
  -1   5  17        0.08       -6.39      5.88 o 
   0   5  17        3.06       -2.96      6.63 o 
   1   5  17        0.63        1.30      7.18 o 
   2   5  17        0.43       -1.89      6.19 o 
   0   6  17        6.31        7.73      8.09 o 
   1   6  17        0.05        0.79      6.55 o 
   1   7  17        1.59       -0.87      6.67 o 
                                                 
